# Supplementary material for: Hepatic transcriptome profiling unveils candidate genes in cattle with liver abscesses under the influence of beef genetics in dairy cattle
Source: PLoS One. 2025 Jun 9;20(6):e0324209. doi: 10.1371/journal.pone.0324209 (PMC12148182; doi:10.1371/journal.pone.0324209)
Supplement: S1 Fig — (XLSX) [file pone.0324209.s001.xlsx]

## Sheet: Fig 5.
Fig 5 (A). IGF-I levels
Healthy	Abscesses
153.4	385.4
234.2	243
285.1	282
200.1	264.7
378.7	327.9
215.7	264.6
