# Supplementary material for: Hepatic transcriptome profiling unveils candidate genes in cattle with liver abscesses under the influence of beef genetics in dairy cattle
Source: PLoS One. 2025 Jun 9;20(6):e0324209. doi: 10.1371/journal.pone.0324209 (PMC12148182; doi:10.1371/journal.pone.0324209)
Supplement: S2 Fig — (XLSX) [file pone.0324209.s002.xlsx]

## Sheet: Fig. 5 (C)
Fig 5 (C ). Immunofluorescence
Healthy	Abscesses
0.046	0.1423
0.0583	0.0623
0.047	0.1303
0.0747	0.101
0.054	0.138
0.1097	0.0957
