# Supplementary material for: Hepatic transcriptome profiling unveils candidate genes in cattle with liver abscesses under the influence of beef genetics in dairy cattle
Source: PLoS One. 2025 Jun 9;20(6):e0324209. doi: 10.1371/journal.pone.0324209 (PMC12148182; doi:10.1371/journal.pone.0324209)
Supplement: S1 Table — Cutoff of adjusted p-value < 0.05 and fold change (FC) > 1.5. (XLSX) [file pone.0324209.s003.xlsx]

## Sheet: Sheet1
Supplementary Table S1
geneID	baseMean	log2FoldChange	pvalue	padj	Symble_geneID
ENSBTAG00000011034	211.121	1.90109	2.52242e-18	3.95868e-14	ANGPT2
ENSBTAG00000000706	902.837	1.27888	6.71339e-16	5.268e-12	ADAMTS1
ENSBTAG00000015163	508.987	1.41921	4.32714e-14	2.26367e-10	TM4SF1
ENSBTAG00000010361	563.871	1.53443	2.83097e-13	1.11073e-09	DLL4
ENSBTAG00000008723	496.096	0.969725	5.68328e-13	1.78387e-09	CCBE1
ENSBTAG00000006894	103.626	1.35476	9.0019e-13	2.3546e-09	NOS2
ENSBTAG00000000648	279.841	1.04396	1.54685e-12	3.46804e-09	ADAMTS5
ENSBTAG00000005990	703.825	0.924412	1.78868e-12	3.50894e-09	S1PR1
ENSBTAG00000021215	267.177	1.60112	2.48738e-12	4.33744e-09	VWA5A
ENSBTAG00000006792	127.628	1.39605	1.07662e-11	1.68965e-08	EHD4
ENSBTAG00000002127	617.106	0.836556	3.90787e-11	5.57547e-08	TCP11L2
ENSBTAG00000007077	1589.8	-1.58937	4.63161e-11	6.05738e-08	ABHD1
ENSBTAG00000003312	645.788	0.81033	7.91323e-11	9.55309e-08	CHST15
ENSBTAG00000046503	283.088	0.694945	1.99899e-10	2.09148e-07	NCOA7
ENSBTAG00000032021	878.308	0.894109	1.94492e-10	2.09148e-07	RALB
ENSBTAG00000017537	302.634	1.15308	2.33224e-10	2.28763e-07	PTGIS
ENSBTAG00000056438	441.595	-1.9908	4.33299e-10	4.00011e-07	INHBA
ENSBTAG00000014933	1282.62	1.2546	1.56922e-09	1.36819e-06	TRAK2
ENSBTAG00000068235	5289.84	-1.01568	2.00724e-09	1.57508e-06	RNF125
ENSBTAG00000018424	125.11	2.00137	1.99186e-09	1.57508e-06	ACKR3
ENSBTAG00000012409	2684.18	0.858087	3.58596e-09	2.6799e-06	POSTN
ENSBTAG00000001826	954.347	0.602853	4.24146e-09	3.02571e-06	SASH1
ENSBTAG00000016498	527.666	1.01204	4.51898e-09	3.08352e-06	PHACTR2
ENSBTAG00000019733	828.287	1.27779	5.23517e-09	3.41101e-06	ADGRL4
ENSBTAG00000011660	24.4221	2.99002	5.65096e-09	3.41101e-06	MSMB
ENSBTAG00000005970	5087.84	-0.925105	6.80145e-09	3.9534e-06	XBP1
ENSBTAG00000016462	391.8	1.09412	1.05032e-08	5.79526e-06	TCF4
ENSBTAG00000015656	101.664	1.09666	1.07087e-08	5.79526e-06	WSCD1
ENSBTAG00000010069	711.459	2.01075	1.45468e-08	7.60993e-06	EGR1
ENSBTAG00000002329	288.067	1.14337	1.72163e-08	8.71588e-06	ASAP2
ENSBTAG00000038369	84.9543	-1.73992	2.29613e-08	1.12611e-05	SULT1C2
	163.455	-2.03597	2.45711e-08	1.16854e-05	LOC101904756
	280.505	0.875641	2.92899e-08	1.35199e-05	CASTOR2
	357.819	1.55094	3.52725e-08	1.58162e-05	PVR
ENSBTAG00000002002	300.597	0.614942	5.45779e-08	2.3793e-05	ATAD2
ENSBTAG00000010420	195.385	1.43431	5.77753e-08	2.45061e-05	PCDH17
ENSBTAG00000003147	3059.59	0.67879	6.55879e-08	2.63932e-05	JAK1
ENSBTAG00000006214	240.677	1.1589	7.93082e-08	3.11166e-05	LOXL2
ENSBTAG00000017095	916.486	0.656925	8.60452e-08	3.28045e-05	DENND4A
ENSBTAG00000012674	294.35	1.09219	8.77907e-08	3.28045e-05	CNKSR3
ENSBTAG00000004997	332.087	0.782791	1.12594e-07	4.01603e-05	CTNNAL1
ENSBTAG00000025358	1639.91	0.725261	1.20262e-07	4.17288e-05	SNX2
ENSBTAG00000025130	313.608	0.728531	1.24354e-07	4.17288e-05	HIC1
ENSBTAG00000017266	1207	0.948213	1.24968e-07	4.17288e-05	ITGA6
	30.0202	2.33907	1.59106e-07	5.20209e-05	LOC132345121
	32.7506	-1.74405	1.68838e-07	5.40765e-05	LOC132344903
ENSBTAG00000047613	24.8578	2.17991	1.76849e-07	5.55093e-05	HTRA3
ENSBTAG00000006367	277.507	1.39807	1.82182e-07	5.6062e-05	CCN2
	171.826	1.03378	2.68495e-07	8.10338e-05	PCDHGC3
ENSBTAG00000043975	129.052	0.976496	2.80634e-07	8.30995e-05	MYCT1
ENSBTAG00000008817	944.415	0.974507	2.88022e-07	8.37076e-05	LAMA4
	134.123	-1.1775	2.97567e-07	8.49095e-05	LOC132346149
ENSBTAG00000017260	134.726	1.01265	3.38252e-07	8.99751e-05	PDE3A
ENSBTAG00000053893	319.215	2.20991	3.8137e-07	9.97538e-05	CCDC201
ENSBTAG00000008773	34.4041	1.43817	4.19819e-07	0.000106268	GUCY2D
ENSBTAG00000021815	289.276	0.841182	4.31196e-07	0.000107416	STARD13
ENSBTAG00000004168	223.978	0.736548	4.74138e-07	0.000115635	STON1
ENSBTAG00000016194	69.8717	1.43251	4.78928e-07	0.000115635	FBXO32
ENSBTAG00000003045	283.735	0.654712	4.91787e-07	0.000116941	BAMBI
	23.836	-1.64722	5.34014e-07	0.000125087	LOC101907141
ENSBTAG00000000782	3539.59	0.971149	6.33854e-07	0.00014629	KDR
ENSBTAG00000002473	1187.1	-1.41789	7.82017e-07	0.000172859	ANGPTL4
ENSBTAG00000055397	313.228	0.822924	9.71144e-07	0.000211682	TLNRD1
ENSBTAG00000055140	72.6031	1.3971	1.00518e-06	0.000216099	CLEC2B
ENSBTAG00000039688	1267.7	-1.37962	1.08009e-06	0.000229068	RFLNA
ENSBTAG00000000507	136.203	1.64974	1.14021e-06	0.000235453	NR4A1
ENSBTAG00000011677	56.2196	1.657	1.12676e-06	0.000235453	H1-2
ENSBTAG00000010234	2157.49	-0.676575	1.21836e-06	0.000241221	DHRS1
ENSBTAG00000009125	1021	0.765097	1.2087e-06	0.000241221	ALDH1A3
ENSBTAG00000062823	125.094	0.933064	1.22962e-06	0.000241221	GPC6
ENSBTAG00000006353	1057.1	-1.10811	1.39208e-06	0.000263849	TXNL4B
ENSBTAG00000000668	194.351	-0.739013	1.41222e-06	0.000263849	SLC22A5
ENSBTAG00000007421	1132.08	1.15511	1.54689e-06	0.000285611	CDH5
ENSBTAG00000016915	623.479	1.09758	1.5772e-06	0.000287821	FLT1
ENSBTAG00000022246	4453.9	-0.820799	1.63463e-06	0.000291521	C29H11orf86
ENSBTAG00000000748	323.406	-0.733886	1.69834e-06	0.000294574	GAR1
ENSBTAG00000007814	471.54	1.15653	1.70067e-06	0.000294574	WWTR1
ENSBTAG00000018848	761.375	0.586201	1.92481e-06	0.000327098	FBXL3
ENSBTAG00000009568	860.092	0.727013	1.94734e-06	0.000327098	KANK2
ENSBTAG00000069574	336.6	1.03549	1.95917e-06	0.000327098	GAS1
ENSBTAG00000006130	791.528	1.17129	2.04292e-06	0.00033749	CLEC14A
	6270.13	-1.46005	2.18813e-06	0.000346039	LOC613358
ENSBTAG00000006324	223.752	0.759723	2.21072e-06	0.000346039	NAB2
ENSBTAG00000001489	256.841	0.920828	2.22696e-06	0.000346039	TUBA1A
ENSBTAG00000008952	275.452	0.936199	2.20471e-06	0.000346039	RAP1GAP
ENSBTAG00000010866	312.132	1.43627	2.13307e-06	0.000346039	BMPER
	39.6679	-1.99608	2.28767e-06	0.000351988	LOC619014
ENSBTAG00000034633	2816	-1.18292	2.56696e-06	0.000383675	ERO1B
	347.066	1.775	2.66255e-06	0.000394208	LOC112444185
ENSBTAG00000005738	293.295	0.813696	2.792e-06	0.00040572	ATP8B1
	21.8868	-1.98324	2.90894e-06	0.000405955	LOC104976163
ENSBTAG00000001592	17233.5	-1.15009	2.92494e-06	0.000405955	INSIG1
ENSBTAG00000023147	130.694	0.643972	2.85725e-06	0.000405955	LINGO1
ENSBTAG00000018810	412.584	1.28961	2.84286e-06	0.000405955	THBS2
ENSBTAG00000039391	78.6539	1.16083	3.10885e-06	0.000424263	USP27X
ENSBTAG00000039772	129.413	1.56942	3.24376e-06	0.000438858	HTR2B
ENSBTAG00000014922	1009.8	-0.652195	3.36176e-06	0.00044609	SHB
ENSBTAG00000011847	2123.99	0.725863	3.34439e-06	0.00044609	ASPN
ENSBTAG00000016071	1259.3	0.850146	3.38248e-06	0.00044609	HHIP
ENSBTAG00000019792	172.26	1.29741	3.47096e-06	0.000453944	SLC16A9
ENSBTAG00000032558	1068.08	-0.901478	3.58142e-06	0.000460712	TTC7A
ENSBTAG00000021553	275.421	0.820416	3.68967e-06	0.000466981	PTPN14
ENSBTAG00000012849	3204.23	0.755375	3.80384e-06	0.00047758	COL4A1
ENSBTAG00000009169	90.2879	0.878389	4.4114e-06	0.000549464	XPR1
ENSBTAG00000026851	633.743	0.695578	4.67642e-06	0.000568928	FMNL2
ENSBTAG00000011619	759.959	0.591681	4.75104e-06	0.000573561	RASIP1
	13655.2	-1.48364	4.89418e-06	0.000577513	MT1A
ENSBTAG00000047650	13.3399	5.17657	4.87989e-06	0.000577513	NXPH4
	566.427	-1.16419	5.29771e-06	0.000615869	LOC100847358
ENSBTAG00000019948	100.798	0.869184	5.51731e-06	0.000636682	AFAP1L1
ENSBTAG00000015052	73.2163	-1.54792	5.64334e-06	0.000640415	PROX2
ENSBTAG00000019887	378.313	-0.829282	5.61854e-06	0.000640415	DHODH
ENSBTAG00000007933	1053.14	0.928344	5.67208e-06	0.000640415	DIPK2A
ENSBTAG00000005141	125.329	0.880055	6.03536e-06	0.000676564	PELI2
ENSBTAG00000009022	179.729	-0.610473	6.48231e-06	0.000719658	DNAJC30
ENSBTAG00000003525	300.23	0.764339	6.52716e-06	0.000719658	STXBP1
ENSBTAG00000008779	397.145	1.22924	6.87346e-06	0.000744147	ALOX15B
ENSBTAG00000018497	2471.39	0.857536	7.35191e-06	0.000774368	CAVIN2
ENSBTAG00000014659	116.744	0.78845	7.45975e-06	0.000780489	NEMP1
ENSBTAG00000019700	7038.88	-0.698742	7.63578e-06	0.000783241	PC
ENSBTAG00000006789	413.814	0.933413	7.567e-06	0.000783241	FGD5
ENSBTAG00000004048	21.0395	1.39817	7.59138e-06	0.000783241	MCHR1
	24.6813	-2.48579	8.40532e-06	0.000849994	LOC132342359
ENSBTAG00000011363	980.27	0.711478	8.44903e-06	0.000849994	EVI5
ENSBTAG00000005828	461.677	0.763996	8.70755e-06	0.000870422	MERTK
ENSBTAG00000005215	123.332	1.10499	9.04743e-06	0.000898674	IL10RA
ENSBTAG00000010178	71.1759	1.10312	9.28958e-06	0.000916922	PTPRD
ENSBTAG00000022020	714.628	0.767883	9.83561e-06	0.000959896	CLDN5
ENSBTAG00000008182	57.7621	1.98615	1.01891e-05	0.000983729	FOSB
ENSBTAG00000009502	408.358	0.801783	1.06782e-05	0.00101566	LUZP1
ENSBTAG00000010590	219.018	-0.843943	1.09929e-05	0.00103307	FAM118A
ENSBTAG00000026825	215.01	0.790009	1.09578e-05	0.00103307	TMEM37
ENSBTAG00000023659	14778.4	-1.10753	1.11578e-05	0.00103616	MT2A
ENSBTAG00000012778	981.615	0.618679	1.11222e-05	0.00103616	CAPN2
ENSBTAG00000008333	27.1419	-1.32139	1.12833e-05	0.00104164	ETV4
ENSBTAG00000010215	4170.82	-0.977582	1.20978e-05	0.00110735	CREB3L3
ENSBTAG00000005799	126.916	0.969258	1.21361e-05	0.00110735	KIRREL1
ENSBTAG00000005573	837.261	-0.592126	1.26657e-05	0.00113586	SCAND1
ENSBTAG00000030343	117.651	5.42382	1.33511e-05	0.0011838	FGF23
ENSBTAG00000009470	1210.43	0.615741	1.40752e-05	0.00124099	CLIC4
	408.49	-1.62622	1.48348e-05	0.00128744	LOC101903449
ENSBTAG00000020080	53.9143	-1.14023	1.48482e-05	0.00128744	MYBPC2
ENSBTAG00000005145	487.462	0.657846	1.47016e-05	0.00128744	PEAK1
	80.8136	1.19143	1.50903e-05	0.00130125	MEG8
ENSBTAG00000013793	183.156	0.815838	1.54162e-05	0.00131491	NEDD4
ENSBTAG00000020701	261.849	0.844741	1.64285e-05	0.00138618	MEF2C
ENSBTAG00000003994	9976.18	0.787333	1.68992e-05	0.00141674	IGFBP3
ENSBTAG00000018453	25.5073	1.95748	1.69713e-05	0.00141674	ANKRD37
	106.583	0.897784	1.73388e-05	0.00143218	LOC132342637
ENSBTAG00000009733	9412.62	-0.88595	1.9255e-05	0.00158214	FBP1
ENSBTAG00000014920	53.0789	1.39161	1.93705e-05	0.00158333	SEMA3E
ENSBTAG00000012854	2273.81	-0.729751	2.04608e-05	0.00166379	GSDMB
ENSBTAG00000007383	26.4404	1.14252	2.21428e-05	0.0017821	ZNF521
ENSBTAG00000003737	652.369	-0.950617	2.24391e-05	0.00178828	SLC51B
ENSBTAG00000011458	187.654	-0.75161	2.25972e-05	0.00178828	CPXM1
ENSBTAG00000021021	716.847	0.721879	2.26753e-05	0.00178828	C21H15orf39
ENSBTAG00000027020	838.26	0.885257	2.25793e-05	0.00178828	COL5A2
ENSBTAG00000020030	525.659	-1.14892	2.29919e-05	0.00179109	FITM2
	127.431	-0.755904	2.30591e-05	0.00179109	LOC107132849
ENSBTAG00000000536	767.191	0.788868	2.30837e-05	0.00179109	ZNF395
ENSBTAG00000002849	1535.23	1.5421	2.31675e-05	0.00179109	IRF6
ENSBTAG00000013664	287.567	1.03309	2.36387e-05	0.00180969	FILIP1L
ENSBTAG00000037899	275.887	2.73024	2.35915e-05	0.00180969	DLK1
ENSBTAG00000010610	31.0815	1.4173	2.41141e-05	0.00183712	DDIT4L
ENSBTAG00000010529	260.329	0.588565	2.47771e-05	0.00186054	FZD6
	5753.18	-1.11012	2.54053e-05	0.00189618	LOC783020
ENSBTAG00000007589	266.737	0.837583	2.59085e-05	0.0019125	SMAD9
ENSBTAG00000047426	143.515	1.38993	2.62549e-05	0.00192544	LYPD6
ENSBTAG00000011892	167.721	0.692476	2.64835e-05	0.00193317	SRGAP1
	5936.02	-0.775139	3.07443e-05	0.00221331	LOC519737
ENSBTAG00000005090	813.697	0.957492	3.09202e-05	0.00221581	CEMIP2
ENSBTAG00000000569	264.756	0.673656	3.12809e-05	0.00222408	HES1
ENSBTAG00000017223	184.478	0.806542	3.23871e-05	0.0022793	MEST
ENSBTAG00000018747	1088.15	0.858615	4.10831e-05	0.00280092	PRKAA2
ENSBTAG00000019993	48.3366	1.93775	4.12268e-05	0.00280092	APLN
ENSBTAG00000049416	375.418	-1.06986	4.14268e-05	0.00280238	RAB20
ENSBTAG00000014127	110.288	1.25469	4.1886e-05	0.00280923	PTGS2
ENSBTAG00000006881	416.31	-0.638687	4.27474e-05	0.00283071	SLC35B1
ENSBTAG00000008350	1698.2	0.91334	4.25759e-05	0.00283071	KLHL21
ENSBTAG00000020283	112.716	1.07791	4.37911e-05	0.00288764	DUSP5
ENSBTAG00000017122	2383.04	0.673225	4.40109e-05	0.00288999	HSPG2
ENSBTAG00000033186	131.803	0.888556	4.86475e-05	0.00315485	OXCT1
	60.629	1.94928	4.88892e-05	0.00315748	LOC534578
ENSBTAG00000004207	596.561	0.921774	5.01314e-05	0.00321128	CD93
	1945.37	-2.0511	5.06171e-05	0.00322921	LOC107133343
ENSBTAG00000037404	267.373	-0.94899	5.22074e-05	0.00331718	LRFN4
ENSBTAG00000013860	949.23	-1.0067	5.42957e-05	0.00340847	GADD45A
ENSBTAG00000046768	12682.3	1.38578	5.42796e-05	0.00340847	IGFBP1
ENSBTAG00000011110	424.531	-0.781799	5.56403e-05	0.00347896	ACOT12
ENSBTAG00000008726	490.564	-1.28069	6.17417e-05	0.00378093	NCS1
ENSBTAG00000003690	208.177	0.644088	6.39595e-05	0.00386069	NHLRC2
ENSBTAG00000020707	628.756	1.30895	6.38122e-05	0.00386069	ADGRG6
ENSBTAG00000011752	405.136	0.613852	6.42827e-05	0.00386534	SYNM
ENSBTAG00000001692	2639.3	-0.673723	6.48573e-05	0.00387387	NDST1
ENSBTAG00000001654	93.8942	0.828847	6.49183e-05	0.00387387	SNTB2
ENSBTAG00000046337	374.009	0.797812	6.60479e-05	0.00392635	TUBB6
ENSBTAG00000040042	12.1918	-1.95343	6.70793e-05	0.00397261	GRIN2C
ENSBTAG00000002178	5201.26	-0.94607	7.01186e-05	0.00409086	PPL
ENSBTAG00000007175	693.568	1.0539	7.07372e-05	0.00410335	AVPR1A
ENSBTAG00000018955	100.706	1.2641	7.08555e-05	0.00410335	SOHLH2
ENSBTAG00000020854	195.409	1.27374	7.11664e-05	0.0041062	BCL6B
	52.8793	-1.16147	7.18234e-05	0.00412126	MGC126945
ENSBTAG00000058480	110.087	1.6586	7.19527e-05	0.00412126	EMP1
ENSBTAG00000047147	335.317	0.787345	7.60921e-05	0.00432677	CRYBG3
ENSBTAG00000051541	44.1419	-1.05935	7.64345e-05	0.00433055	COLQ
ENSBTAG00000012066	1250.63	0.82442	7.73043e-05	0.00436408	PECAM1
	521.402	-0.597491	7.81009e-05	0.00437756	PPP1R14B
	931.968	0.65642	7.80967e-05	0.00437756	FZD4
ENSBTAG00000008373	206.746	-0.814384	7.98749e-05	0.00446106	ITGA10
	26.0777	-1.86396	8.23139e-05	0.00454871	KEH36_t15
ENSBTAG00000019066	73.6934	0.737427	8.22496e-05	0.00454871	FAM167A
ENSBTAG00000007665	380.007	0.601799	8.43425e-05	0.00464446	NPR3
	880.806	-2.0631	8.69422e-05	0.00468939	LOC768319
ENSBTAG00000001626	318.716	-0.61751	8.66077e-05	0.00468939	CTPS1
ENSBTAG00000003955	577.474	0.768537	8.72501e-05	0.00468939	MYO7A
ENSBTAG00000019866	1405.16	0.795524	8.71183e-05	0.00468939	NRP1
ENSBTAG00000006161	1116.22	0.713746	9.15421e-05	0.00490328	MET
ENSBTAG00000001414	1931.35	0.934238	9.74507e-05	0.00516686	KCTD12
ENSBTAG00000005243	314.962	-1.60822	0.000102011	0.00535436	OVOS2
	30.1129	3.63053	0.000103766	0.00542835	LOC112447762
ENSBTAG00000005748	58.0223	1.03042	0.000107657	0.00557365	SOX17
ENSBTAG00000003658	2138.35	0.672057	0.000109701	0.00564474	RELN
ENSBTAG00000027879	4408.37	-0.746458	0.000114719	0.00584721	MPC1
ENSBTAG00000008338	441.958	0.723757	0.000115383	0.00586026	PLCB1
ENSBTAG00000024269	1666.3	0.708693	0.000117271	0.00591783	TGFBR3
ENSBTAG00000005287	1556.99	3.08667	0.000119553	0.00601368	CYP7A1
	59.1816	-1.61439	0.000125218	0.00613673	LOC616782
ENSBTAG00000050388	81.5184	-0.653353	0.000125519	0.00613673	KRBA2
ENSBTAG00000006561	2108.16	-0.618385	0.000124192	0.00613673	RASGEF1B
ENSBTAG00000047416	245.42	0.800842	0.000124925	0.00613673	HEPH
ENSBTAG00000014001	83.9895	0.823602	0.000123982	0.00613673	MAP1A
ENSBTAG00000003088	30.5265	1.19315	0.000124156	0.00613673	LANCL3
ENSBTAG00000002996	242.563	0.802034	0.00012859	0.0062287	SHROOM4
	22.092	-1.34562	0.000132707	0.00633042	LOC132344120
ENSBTAG00000002362	131.366	0.780064	0.000143117	0.00666493	APOLD1
ENSBTAG00000019770	8318.53	-1.26447	0.000145004	0.00671805	APOA4
ENSBTAG00000001898	47.632	1.06994	0.000145114	0.00671805	CCDC112
ENSBTAG00000038617	227.916	-1.01327	0.000147042	0.00674759	SH3D21
	83.1149	-1.17769	0.000148613	0.00679982	LOC101904537
	38.9095	-1.74656	0.000152533	0.00687966	LOC100140821
ENSBTAG00000003510	354.11	0.921777	0.000152991	0.00687966	MMRN2
	366.7	0.903714	0.000153886	0.00688061	LOC132345511
ENSBTAG00000014064	1446.05	-0.844585	0.000156223	0.00694549	FGFR2
ENSBTAG00000020455	713.834	0.683072	0.000157391	0.00695635	ITPR1
ENSBTAG00000020947	1237.38	0.829992	0.000157435	0.00695635	RNF103
ENSBTAG00000053007	965.999	0.608848	0.000159512	0.00699269	ITPKB
ENSBTAG00000004344	10492.4	-0.959385	0.000160164	0.0070017	ACSL1
ENSBTAG00000031165	1053.52	0.649918	0.000161058	0.00701932	TRPM7
ENSBTAG00000009752	30.7163	-2.16199	0.000173258	0.00737635	CD70
ENSBTAG00000035226	216.863	0.622905	0.000175757	0.00739501	TOR1AIP1
ENSBTAG00000033170	198.614	0.762351	0.000175656	0.00739501	LRRC58
ENSBTAG00000027516	1616.6	0.879871	0.000175242	0.00739501	APLNR
	32.681	1.48327	0.0001752	0.00739501	LOC132342940
ENSBTAG00000020382	1061.55	1.04934	0.000179472	0.0075311	RIN2
ENSBTAG00000025755	27.8805	0.988076	0.000183131	0.00762867	RNF212B
ENSBTAG00000021161	14.488	1.50268	0.000184002	0.00762867	CREG2
	101.238	-1.57402	0.000195658	0.00798403	KEH36_t17
ENSBTAG00000010498	5126.21	0.800317	0.000195265	0.00798403	SLC40A1
ENSBTAG00000054688	45.7456	1.2647	0.000193336	0.00798403	SOX7
ENSBTAG00000017366	526.998	1.16707	0.000199097	0.00809491	GRB7
ENSBTAG00000008124	1499.69	-0.885697	0.000200586	0.00811363	GK
ENSBTAG00000007415	97.0633	1.48855	0.000200592	0.00811363	SLC7A8
ENSBTAG00000016801	85.3741	-1.78207	0.000202966	0.00812235	RXRG
ENSBTAG00000027201	1501.79	-0.624312	0.000203395	0.00812235	RAPH1
ENSBTAG00000016399	15.7946	1.72936	0.00020328	0.00812235	AKAP4
ENSBTAG00000011971	893.124	0.982654	0.000211897	0.00841901	NRP2
ENSBTAG00000012599	720.475	0.765817	0.000215752	0.00852898	SMAD3
ENSBTAG00000012444	47.5919	1.52546	0.000224096	0.00879241	ADAM12
ENSBTAG00000012896	6473.83	-0.808496	0.000229629	0.00894244	TMT1B
ENSBTAG00000002751	1771.23	-0.913742	0.000234238	0.00898808	VSTM5
ENSBTAG00000008842	28.9836	0.924421	0.000231565	0.00898808	JPH1
ENSBTAG00000051972	5057.45	-0.653114	0.000237351	0.00905619	CEBPB
ENSBTAG00000008437	246.921	0.595118	0.000237744	0.00905619	PCDH12
ENSBTAG00000002278	518.124	0.752026	0.000239692	0.0090644	FBN1
ENSBTAG00000018347	362.735	0.818766	0.000239233	0.0090644	IL33
ENSBTAG00000019234	346.652	0.793126	0.000241607	0.00911485	BMP6
	370.725	1.30282	0.000247329	0.00928608	LOC100337081
ENSBTAG00000010303	1495.86	0.684095	0.000248413	0.0093045	ICAM1
ENSBTAG00000019807	720.659	-1.07162	0.000253336	0.00939919	COL27A1
ENSBTAG00000010821	20.0606	1.18385	0.000259451	0.00958075	ACER2
ENSBTAG00000011966	1530.76	0.699751	0.000264883	0.00973014	LAMC1
ENSBTAG00000001687	108.364	1.77967	0.00026547	0.00973014	STC1
ENSBTAG00000002803	26.526	-1.79984	0.000268358	0.00979443	SULT1C3
ENSBTAG00000007878	41.5516	-0.848052	0.000270002	0.0098143	ARHGAP22
ENSBTAG00000001395	811.085	0.592081	0.0002705	0.0098143	C1H21orf91
ENSBTAG00000019382	110.736	0.791549	0.000272143	0.0098143	PKDCC
ENSBTAG00000008636	326.83	1.1124	0.000272584	0.0098143	PDE4B
ENSBTAG00000025443	1295.66	0.646436	0.000276487	0.00990682	FNIP1
ENSBTAG00000006350	2644.19	-0.926225	0.000281401	0.00999165	SLC22A7
	63.5337	-1.37858	0.000288936	0.01019	LOC132342661
ENSBTAG00000047801	906.929	-0.954235	0.000291318	0.0102281	CRELD2
ENSBTAG00000009348	3543.64	0.824648	0.000295161	0.0103399	OIT3
ENSBTAG00000012421	603.432	0.739411	0.000298689	0.0104169	TANGO2
ENSBTAG00000021272	113.54	1.0296	0.000304339	0.0105437	ABCG1
	38.8983	-2.14516	0.000306954	0.0106109	LOC132343602
ENSBTAG00000019738	61.2668	0.712564	0.000308633	0.0106455	MDM1
ENSBTAG00000007596	169.436	1.20421	0.000310453	0.0106614	GEM
ENSBTAG00000050549	147.054	0.637608	0.000311771	0.0106833	KLHL11
ENSBTAG00000064347	131.965	0.616855	0.000312711	0.0106921	RGMB
ENSBTAG00000012178	410.371	1.16079	0.000317879	0.0108217	NR1D1
ENSBTAG00000016541	14.2627	-1.63432	0.000319511	0.0108537	CAMK1G
ENSBTAG00000021438	106.269	-0.69848	0.000322583	0.0109108	ZNF821
ENSBTAG00000008006	320.867	0.715814	0.000322367	0.0109108	RASGRP3
ENSBTAG00000020638	861.702	0.729115	0.000324613	0.0109559	TIMP3
	21.3803	1.14424	0.000327865	0.0110419	LOC132346790
	35.7762	-1.06233	0.000329674	0.0110652	LOC101908237
ENSBTAG00000052632	122.613	0.601144	0.000329969	0.0110652	TGIF2
ENSBTAG00000011960	2795.52	-1.11226	0.000331784	0.011071	GOT1
ENSBTAG00000002103	439.803	0.585678	0.000332257	0.011071	PLCG2
	15.832	-3.2514	0.000335572	0.0111105	LOC132342842
	71.4469	-0.966907	0.000336982	0.0111105	LOC112446717
ENSBTAG00000015879	193.65	0.754782	0.000335696	0.0111105	TULP3
ENSBTAG00000013167	760.063	0.986385	0.000336637	0.0111105	SIGLEC1
ENSBTAG00000011805	2806.07	-0.621224	0.000339832	0.0111592	PLIN3
ENSBTAG00000027444	1069.78	0.746518	0.000339881	0.0111592	SVIL
ENSBTAG00000009459	384.167	0.68341	0.000353138	0.0115221	MTCL1
ENSBTAG00000021048	835.045	0.982625	0.000354623	0.0115466	ADM
	74.0308	-1.38667	0.000362323	0.0117485	PLCXD1
ENSBTAG00000023551	590.857	-0.992444	0.000366456	0.0118225	MOB3C
ENSBTAG00000020944	952.287	0.588251	0.000366865	0.0118225	PIEZO1
ENSBTAG00000007773	992.38	1.04384	0.000370538	0.0118921	VCAM1
	5341.21	-1.72684	0.000371636	0.011903	G0S2
ENSBTAG00000049253	211.493	-0.963448	0.000374788	0.0119551	SEC14L6
ENSBTAG00000038048	3072.89	0.934843	0.000380405	0.0120607	MRC1
ENSBTAG00000044111	81.4575	-4.40921	0.000384295	0.0121595	EPHA6
ENSBTAG00000060433	49.823	1.3235	0.000388909	0.0122808	CCL2
ENSBTAG00000016533	725.277	0.960904	0.000395725	0.0124459	FOXP1
ENSBTAG00000016991	292.024	0.698936	0.000400701	0.0125772	EFNB2
ENSBTAG00000057387	568.811	-0.780238	0.00040279	0.0126175	PHLDA1
ENSBTAG00000018909	59.8488	1.11165	0.00040593	0.0126906	CREB5
	83.5195	-1.83023	0.000408587	0.0127076	LOC132344823
ENSBTAG00000013054	627.375	-1.35549	0.000407563	0.0127076	MFSD2A
ENSBTAG00000004322	360.502	1.31081	0.000408905	0.0127076	FOS
	87.6045	-1.38659	0.000416268	0.0128854	LOC107132251
ENSBTAG00000046307	6096.37	-0.629463	0.00041776	0.0129062	CEBPD
ENSBTAG00000031658	1620.51	0.713975	0.000421382	0.012967	SEMA6B
	160.793	0.794007	0.000420883	0.012967	LOC101903540
ENSBTAG00000002919	564.084	-0.926638	0.000424504	0.0129752	UNC5CL
ENSBTAG00000019177	428.525	-0.732642	0.000424355	0.0129752	BIN1
	111.26	0.659934	0.00042519	0.0129752	LOC132344822
ENSBTAG00000009617	383.168	0.869723	0.000438169	0.0131989	SLC2A1
ENSBTAG00000014506	223.947	0.610694	0.000439538	0.0132148	ZNF503
ENSBTAG00000017228	220.048	0.649696	0.000447241	0.0133866	TP53I11
ENSBTAG00000014661	47.5868	0.936329	0.000447811	0.0133866	CHSY3
ENSBTAG00000043962	36.1122	0.893557	0.000456503	0.0135689	SLC2A13
ENSBTAG00000005111	193.693	0.715886	0.000461877	0.0137026	BMP2
ENSBTAG00000046107	52.5871	-1.45253	0.000463308	0.0137192	TTBK1
	8275.5	0.779037	0.000466866	0.0137725	AOC3
ENSBTAG00000019734	842.754	0.911883	0.000466277	0.0137725	CD276
ENSBTAG00000003359	4994.19	-0.850836	0.000482931	0.0140403	ELOVL5
ENSBTAG00000001945	147.021	1.03315	0.000482917	0.0140403	ARG2
ENSBTAG00000019916	2930.63	-0.63448	0.000487615	0.0141192	CLMN
ENSBTAG00000016729	112.052	0.719221	0.00049037	0.0141468	KCNT2
ENSBTAG00000013004	48.2596	1.35479	0.000501478	0.0143879	ITIH5
	153.207	-0.70507	0.00050712	0.0144696	LOC132344045
	261.605	-0.627178	0.000507234	0.0144696	LOC101906278
ENSBTAG00000020266	525.192	0.902589	0.000518351	0.0146841	SLC19A2
	15.4945	-1.3291	0.000519754	0.0146973	LOC112443669
	53.2033	-1.39699	0.000521309	0.0147148	KEH36_t18
ENSBTAG00000009475	407.585	0.62257	0.000538104	0.0151344	PLXDC2
ENSBTAG00000003207	546.021	0.92613	0.000549915	0.0153565	SP5
ENSBTAG00000001444	323.671	0.898006	0.000555624	0.0154609	TNXB
ENSBTAG00000013723	420.292	-0.681816	0.000562132	0.0155319	MRPS25
ENSBTAG00000013298	108.204	0.83225	0.000563552	0.0155437	PLA2G4A
ENSBTAG00000018307	278.936	0.657994	0.000577593	0.0158752	SEMA3F
ENSBTAG00000018986	569.034	0.703114	0.000584385	0.0159779	ACSL4
ENSBTAG00000001408	234.84	0.862201	0.000587399	0.0160278	CNRIP1
	3729.54	-0.753987	0.000591903	0.0160994	NNMT
ENSBTAG00000055158	7266.94	-0.695263	0.000603419	0.0163581	TP53INP1
ENSBTAG00000014227	1549.04	0.599214	0.000605694	0.0163892	NDFIP2
	2036.19	-0.967934	0.000607981	0.0164057	LOC112443024
ENSBTAG00000016312	1052.25	-0.611437	0.000609708	0.016413	LGALS4
ENSBTAG00000002333	691.756	-1.70312	0.00061882	0.0166123	HOPX
ENSBTAG00000002340	476.803	-1.0309	0.000628729	0.0167605	STEAP4
ENSBTAG00000040413	11986.9	-0.6907	0.000627548	0.0167605	CES3
ENSBTAG00000015716	1013.35	0.82784	0.000630698	0.0167684	ERO1A
ENSBTAG00000013406	718.291	0.931421	0.000631459	0.0167684	CSRP2
ENSBTAG00000010413	176.417	-0.769032	0.000645422	0.0170239	TMEM169
ENSBTAG00000001725	242	1.15366	0.00066183	0.0173402	CXCL10
ENSBTAG00000008483	783.501	0.624448	0.000669847	0.0174837	CALCRL
ENSBTAG00000019933	2133.2	-0.95077	0.000673795	0.0175365	MKNK1
ENSBTAG00000011467	58.4244	0.711652	0.000678744	0.0176361	BATF2
ENSBTAG00000005793	234.436	0.622167	0.000682245	0.0176401	PEA15
ENSBTAG00000013210	76.7056	1.4475	0.000681103	0.0176401	ADAMTS4
ENSBTAG00000009430	101.011	0.661168	0.000714218	0.0182929	MYRIP
	46.3352	-0.847713	0.000724494	0.0185006	LOC101904397
ENSBTAG00000014451	186.358	0.636395	0.000725218	0.0185006	YEATS2
	125.576	-1.52861	0.000739283	0.0187436	KEH36_t19
ENSBTAG00000001116	286.843	0.689857	0.000744639	0.018849	P4HA2
	27.8095	-1.0989	0.000750543	0.0189243	TSPO2
ENSBTAG00000039684	1078.01	0.643953	0.00075123	0.0189243	CAVIN1
	63.4659	0.899638	0.000755516	0.0190017	LOC510798
ENSBTAG00000002006	850.125	0.929706	0.000757924	0.0190318	THBS1
ENSBTAG00000024974	261.961	-0.795645	0.000765425	0.0190429	HEXIM2
ENSBTAG00000011234	2359.69	0.647275	0.000766409	0.0190429	FOXO3
ENSBTAG00000011573	124.564	0.703942	0.000799426	0.0196649	ENPP6
ENSBTAG00000054059	521.852	-1.13315	0.000812155	0.0199156	MYCL
ENSBTAG00000062162	133.305	0.830632	0.000815657	0.0199422	CAV2
ENSBTAG00000013472	1017.31	1.20273	0.000848434	0.0205167	COL1A2
	168.114	-1.20717	0.000888698	0.0212935	LOC101907943
ENSBTAG00000031178	180.987	0.779204	0.000887674	0.0212935	SLC9A9
ENSBTAG00000010793	174.652	1.8442	0.000896199	0.0214078	CCDC80
	126.491	-0.603436	0.000901732	0.0215073	LOC132346613
ENSBTAG00000000061	365.603	0.607509	0.000906574	0.0215899	PCDH7
	34.232	-1.47776	0.000909781	0.0216008	KEH36_t16
	60.7861	-0.708519	0.000908661	0.0216008	LOC112447738
	899.317	-0.705384	0.000928977	0.0218082	LOC100848540
	1363.56	-0.654336	0.000927736	0.0218082	FOLR3
ENSBTAG00000037778	4024.69	-0.856771	0.000943012	0.0220511	CXCL3
ENSBTAG00000049619	385.14	0.632391	0.000943366	0.0220511	GFOD1
ENSBTAG00000009826	61.5699	0.804023	0.00094561	0.0220511	GPD1L
ENSBTAG00000022058	31.4743	-1.71717	0.000947921	0.0220722	ACACB
ENSBTAG00000019839	1764.24	0.596183	0.000958433	0.0221201	LTBP1
ENSBTAG00000009679	258.53	0.59642	0.000957536	0.0221201	PLEKHG1
ENSBTAG00000039326	15.9341	1.02558	0.000956577	0.0221201	GCNT2
ENSBTAG00000008096	23.9772	1.16803	0.00098738	0.0225694	EDN1
ENSBTAG00000012312	93.594	0.660737	0.000991762	0.0225947	ROR1
ENSBTAG00000014665	303.102	0.7153	0.000991955	0.0225947	ADAMTS2
ENSBTAG00000010144	140.656	-0.587266	0.00100823	0.0229182	MTERF2
ENSBTAG00000009151	340.898	0.682394	0.00100908	0.0229182	PYGO1
ENSBTAG00000017907	1613.66	-0.609014	0.00102562	0.0232267	COG3
ENSBTAG00000007890	20.9395	-1.02401	0.00103625	0.0232966	SEC14L5
	218.484	1.13326	0.00103726	0.0232966	GSTO1
ENSBTAG00000005974	41.9508	-1.08853	0.00108332	0.0240697	APOBEC2
ENSBTAG00000001861	1053.75	0.781944	0.00108564	0.0240697	SESTD1
ENSBTAG00000009749	329.481	-1.08545	0.00110054	0.0242582	USP2
ENSBTAG00000040088	70.2792	0.633976	0.00110442	0.0243097	SLC9B2
ENSBTAG00000016442	1067.46	0.675706	0.00112215	0.0245868	MAP4K3
ENSBTAG00000002687	33.5176	1.05975	0.00112039	0.0245868	TSHZ3
ENSBTAG00000010812	1089.82	-0.597646	0.00113579	0.0247247	P2RX4
ENSBTAG00000010951	387.989	0.641304	0.00113474	0.0247247	NHLRC3
	105.508	1.98629	0.00113746	0.0247247	LOC112443512
	148.569	-0.699211	0.0011585	0.0250193	FOLR1
ENSBTAG00000013117	20.6105	-1.21782	0.00116715	0.0250478	CACNA2D3
ENSBTAG00000003574	24.9101	1.12076	0.00116828	0.0250478	SHISAL1
ENSBTAG00000000945	187.1	-0.781475	0.00119005	0.0254121	ATP2C2
ENSBTAG00000001385	68.5563	0.82468	0.00120119	0.0255786	ZSCAN2
ENSBTAG00000024081	531.388	0.707021	0.00120892	0.0256737	ECM2
ENSBTAG00000049919	21.6965	1.12827	0.00121609	0.0257911	TFPI
ENSBTAG00000043556	128075	-1.02335	0.00122769	0.0259668	COX2
ENSBTAG00000021527	283.935	0.755191	0.00122689	0.0259668	IGF1R
ENSBTAG00000001406	304.842	1.74651	0.00124667	0.0262973	MAB21L3
	215.67	-0.950045	0.00124996	0.0263155	LOC101907926
ENSBTAG00000014824	712.475	0.78283	0.00125088	0.0263155	MMP14
ENSBTAG00000030518	58.8985	0.722003	0.00126376	0.026486	ECSCR
ENSBTAG00000002669	489.948	0.885904	0.00127777	0.0266666	RASSF4
ENSBTAG00000044070	135.617	0.625928	0.00128494	0.0267637	SNX30
ENSBTAG00000032083	208.145	0.734554	0.00128583	0.0267637	DHX33
ENSBTAG00000063196	154.115	0.805877	0.00132345	0.0272933	RBM24
ENSBTAG00000020073	128.287	0.79435	0.00133013	0.0273234	NCEH1
ENSBTAG00000013157	53.8001	0.783746	0.00139346	0.0282349	NOVA2
	109.839	-0.790284	0.00143805	0.0288889	LOC132346534
	12.9259	-1.48777	0.00144451	0.0289159	LOC101907513
ENSBTAG00000006732	164.63	1.11343	0.0014479	0.0289469	NRCAM
ENSBTAG00000000333	45.7059	0.901888	0.00146049	0.0291245	ARHGAP20
	38.3405	-0.640668	0.00147039	0.0291736	LOC100140207
ENSBTAG00000046189	112.618	-1.55373	0.00149079	0.0293673	RNASE13
	39.4086	-0.651534	0.00155342	0.0301725	LOC112443864
ENSBTAG00000032996	922.149	0.727953	0.00155586	0.0301826	P4HA1
	39.3813	-1.50771	0.00155989	0.0302	LOC112446768
ENSBTAG00000004231	445.851	0.752884	0.00157924	0.0304854	GPM6A
ENSBTAG00000006720	467.18	0.620035	0.00159997	0.0307721	GJA5
ENSBTAG00000010457	94.4028	0.876868	0.00168979	0.0320448	NUAK1
ENSBTAG00000057972	139.368	2.39887	0.00168803	0.0320448	H2AC6
ENSBTAG00000010833	24.3315	-0.888952	0.00170328	0.0320906	IL17RE
	29.3225	-0.809501	0.00169994	0.0320906	IFITM2
ENSBTAG00000017788	411.373	0.614021	0.00170427	0.0320906	AKT3
ENSBTAG00000051780	46.6917	-0.990788	0.0017285	0.0323503	RNASE12
ENSBTAG00000000015	229.584	0.618728	0.00181855	0.0334847	FOXRED2
ENSBTAG00000011001	599.809	0.654563	0.00182209	0.0334847	ERG
ENSBTAG00000023600	16.4727	1.61899	0.00182649	0.0335263	APOD
ENSBTAG00000006010	4734.05	0.851878	0.00184304	0.0337905	STAB2
	1698.02	-1.23358	0.00185387	0.0338704	LOC101903545
	76.0094	-0.723335	0.0018654	0.0340393	PTPRV
ENSBTAG00000015539	587.27	0.704365	0.00186746	0.0340393	RAPGEF5
ENSBTAG00000008568	97.6492	-1.48285	0.00187226	0.0340496	SLC25A45
ENSBTAG00000017278	3230.96	0.604649	0.00187265	0.0340496	ACBD5
ENSBTAG00000002680	22.4477	1.32503	0.00187453	0.0340496	TMEM132E
ENSBTAG00000007428	24.9189	1.02839	0.00189128	0.0343141	CDKL5
ENSBTAG00000046902	59.7121	0.626826	0.0018969	0.0343763	PABPC4L
ENSBTAG00000043546	12920.5	-1.12901	0.00190314	0.0344496	ND6
ENSBTAG00000060215	1112.78	-0.784438	0.00191196	0.0345694	MANF
ENSBTAG00000017999	1810.67	0.634968	0.00192641	0.0347506	TNRC6A
ENSBTAG00000015618	36.4653	2.73573	0.00193806	0.0349207	GDF15
	2826.97	0.978963	0.00194357	0.0349798	CYP2C85
	28.721	-1.45251	0.00195033	0.0350612	LOC507247
ENSBTAG00000046409	26.6247	1.2702	0.00196513	0.0351662	EGR2
ENSBTAG00000009658	498.411	1.07144	0.0019999	0.0356664	PLEK
	56.2993	-0.855498	0.00200389	0.0356768	LOC132346958
	138.187	1.0221	0.00200503	0.0356768	LOC100847412
ENSBTAG00000019497	533.975	0.767621	0.00201424	0.0357596	ILDR2
	22.8148	1.14628	0.00202832	0.0358473	LOC132344923
ENSBTAG00000003049	73.9944	0.666643	0.00208377	0.0364578	MICALL2
	85.398	-0.603584	0.00213839	0.0371238	LOC107132707
	58.1644	0.951861	0.00213773	0.0371238	LOC100337044
ENSBTAG00000016043	25.5924	-1.08004	0.00214637	0.037139	GNB3
ENSBTAG00000011095	54.3936	0.644042	0.00214419	0.037139	FAR2
ENSBTAG00000011661	43.1494	0.745506	0.00214933	0.0371494	CEP152
ENSBTAG00000009570	3625.56	1.01927	0.00216285	0.0372598	ANGPTL8
ENSBTAG00000014069	1878.91	-0.847601	0.00217811	0.0374406	PDK4
ENSBTAG00000005058	927.097	-0.656952	0.0021994	0.0375457	PHAF1
ENSBTAG00000040585	242.066	0.664991	0.00219801	0.0375457	NR6A1
ENSBTAG00000002083	4035.79	-0.684402	0.0022078	0.0376048	AUTS2
	41.3442	-1.30499	0.00222567	0.0377211	LOC132345342
ENSBTAG00000020447	72.6187	-0.689838	0.00223314	0.0378068	VSIG10L
ENSBTAG00000005278	515.071	0.619527	0.00224887	0.0380321	WEE1
ENSBTAG00000024803	133.698	0.611233	0.00225645	0.0380987	ENDOD1
ENSBTAG00000008017	18.1285	1.49436	0.00225766	0.0380987	UNC79
ENSBTAG00000000473	276.413	0.620392	0.00227347	0.038127	ATP10D
ENSBTAG00000002699	213.944	0.733731	0.00227392	0.038127	KIT
	424.092	0.973541	0.00227176	0.038127	SLC5A3
ENSBTAG00000008849	2166.89	-0.739725	0.0022885	0.0383305	SORT1
ENSBTAG00000014306	202.54	0.898041	0.00232505	0.0387772	DOP1B
ENSBTAG00000012302	75.1149	1.07279	0.00233597	0.0389179	RTN4RL1
ENSBTAG00000001517	2718.13	-0.603548	0.00237279	0.0394059	KRT18
ENSBTAG00000000011	3065.55	-1.17564	0.00238171	0.0395122	TDH
ENSBTAG00000002084	31.4828	1.14509	0.00240717	0.0398189	UNC5C
ENSBTAG00000032719	1240.7	-0.676689	0.0024246	0.0398619	TFRC
ENSBTAG00000021601	173.259	0.745263	0.00241892	0.0398619	PARD6B
ENSBTAG00000012407	3253.64	-0.598834	0.00246017	0.0402186	FOXA2
ENSBTAG00000020696	277.733	0.70604	0.00246925	0.0402831	HECW2
ENSBTAG00000008250	1136.01	-0.703106	0.00250532	0.0407024	SPRY4
ENSBTAG00000045989	122.719	0.951849	0.00251645	0.0407988	CDC42EP5
ENSBTAG00000001294	445.386	0.902552	0.00254206	0.0411289	PPP1R15A
	32.345	-1.44102	0.00257003	0.0414108	ASAH2
ENSBTAG00000021766	100.266	0.997157	0.00257366	0.0414267	HBEGF
	33.5115	-2.01326	0.00259689	0.0416723	LOC618787
ENSBTAG00000020865	337.091	0.614801	0.00262542	0.0420443	PELI1
ENSBTAG00000015939	71.6531	0.82639	0.00263372	0.0421342	NECTIN1
ENSBTAG00000039035	221.472	2.8484	0.00263932	0.0421808	HSPA6
	34.2642	0.676693	0.00266581	0.0424928	LOC101904332
ENSBTAG00000016542	6385.16	-0.767573	0.00267562	0.0425874	LAMB3
ENSBTAG00000002363	180.024	0.659445	0.00269891	0.0428277	SESN2
ENSBTAG00000021487	23.1726	1.22283	0.0027034	0.0428557	CIART
	133.642	-0.723338	0.00272059	0.0429547	LOC132342236
ENSBTAG00000019716	40.8028	1.72336	0.0027337	0.0429815	CXCL8
ENSBTAG00000012082	321.16	2.03182	0.00272975	0.0429815	TNFRSF12A
ENSBTAG00000002255	10875.8	-0.973218	0.00275027	0.0431196	BHMT
ENSBTAG00000014912	326.971	0.776081	0.00280428	0.043834	FMOD
ENSBTAG00000046502	202.75	0.640797	0.00283253	0.044101	ACBD6
ENSBTAG00000007439	232.528	1.01579	0.00284649	0.0441868	TENM4
ENSBTAG00000058190	8812.98	-1.37299	0.00291437	0.0451066	TSKU
	21.5491	1.2364	0.00292387	0.0451646	PCDHGA2
ENSBTAG00000007654	104.743	0.664387	0.00295498	0.0455877	CHST7
ENSBTAG00000006143	152.685	0.629728	0.00297305	0.0457891	CREB3L1
ENSBTAG00000000169	15.5413	1.64439	0.0029841	0.0458692	ASZ1
ENSBTAG00000021033	701.639	-0.666177	0.00308652	0.046915	SGK2
ENSBTAG00000014215	316.474	-0.622954	0.00309422	0.046964	CCDC86
	3096.92	-0.808433	0.00309863	0.0469854	C15H11orf96
ENSBTAG00000016169	2790.24	-0.789277	0.00310556	0.047045	ID1
ENSBTAG00000007693	59.7769	-1.20327	0.00311992	0.047217	SLC45A3
ENSBTAG00000026885	4288.93	-0.624813	0.00312393	0.0472321	ABCB11
ENSBTAG00000020450	22.0147	-1.04174	0.00313356	0.0473321	CLDND2
	15.7172	-0.893152	0.0031417	0.0474095	LOC112449665
	592.869	0.879186	0.00319445	0.0479749	LOC101902226
	27.5414	0.726118	0.00320514	0.0479976	LOC132343077
ENSBTAG00000018749	243.456	-0.723411	0.00321034	0.0480115	NUDT16
ENSBTAG00000005504	683.257	0.641752	0.00323769	0.0482091	TP53INP2
ENSBTAG00000026676	1329.48	0.798464	0.00326968	0.0485931	SDC3
ENSBTAG00000021196	718.284	-0.743285	0.00327444	0.0486178	NOPCHAP1
ENSBTAG00000051916	21.1017	0.928188	0.00329355	0.0488554	RIPPLY3
ENSBTAG00000005718	581.624	-0.841463	0.00331373	0.0489823	PLIN2
	208.583	0.750335	0.00331374	0.0489823	LOC101909028
ENSBTAG00000017540	54.0195	0.752962	0.00332498	0.0490896	FAM13C
	67.2686	-1.35185	0.00332888	0.049101	KEH36_t14
ENSBTAG00000016185	110.261	0.628404	0.00336157	0.0494438	ENAH
ENSBTAG00000017397	67.0802	0.787419	0.00337962	0.0495236	ZNF423
ENSBTAG00000019587	23.3232	1.13378	0.0033705	0.0495236	PI15
