# Supplementary material for: Hepatic transcriptome profiling unveils candidate genes in cattle with liver abscesses under the influence of beef genetics in dairy cattle
Source: PLoS One. 2025 Jun 9;20(6):e0324209. doi: 10.1371/journal.pone.0324209 (PMC12148182; doi:10.1371/journal.pone.0324209)
Supplement: S2 Table — (XLSX) [file pone.0324209.s004.xlsx]

## Sheet: Sheet1
Supplementary Table S2
Category	Term	Count	%	PValue	-log(p-value)	Genes	List Total	Pop Hits	Pop Total	Fold Enrichment	Bonferroni	Benjamini	FDR
GOTERM_BP_DIRECT	GO:0001525~angiogenesis	21	3.64583	1.86867e-11	10.7285	539369, 541004, 541236, 509963, 534500, 404193, 539491, 534010, 100300760, 503620, 407170, 281358, 505541, 281135, 527140, 538827, 513668, 282143, 511765, 509585, 282141	445	137	20393	7.02457	3.46078e-08	3.46078e-08	3.40472e-08
GOTERM_CC_DIRECT	GO:0062023~collagen-containing extracellular matrix	18	3.125	9.14895e-08	7.03863	338092, 282191, 509963, 532684, 404193, 286805, 536153, 614804, 281960, 282401, 282654, 514615, 281530, 513668, 281450, 282188, 510559, 282141	469	162	21608	5.11917	2.68975e-05	2.68979e-05	2.6166e-05
GOTERM_CC_DIRECT	GO:0005604~basement membrane	12	2.08333	5.35302e-07	6.2714	282094, 282191, 515235, 532684, 513668, 532572, 281154, 444872, 512308, 529939, 512171, 529670	469	74	21608	7.47122	0.000157366	7.86893e-05	7.65481e-05
GOTERM_CC_DIRECT	GO:0031012~extracellular matrix	17	2.95139	8.20155e-07	6.0861	282094, 539690, 534101, 281915, 286805, 286806, 512171, 281960, 520694, 282401, 281103, 509367, 529661, 281530, 281154, 510559, 533916	469	168	21608	4.6621	0.000241097	8.03752e-05	7.81881e-05
GOTERM_MF_DIRECT	GO:0008201~heparin binding	16	2.77778	1.72005e-07	6.76446	539369, 338092, 539358, 541004, 515235, 522921, 280828, 286805, 512171, 281960, 281103, 282654, 514615, 281530, 281154, 533916	448	127	19914	5.60011	0.000104917	0.000104923	0.000104407
GOTERM_BP_DIRECT	GO:0016477~cell migration	18	3.125	3.5157e-07	6.45399	618198, 539690, 784894, 532572, 281915, 504429, 536153, 529939, 280855, 503620, 504513, 530147, 788312, 407170, 281135, 786652, 509367, 281530	445	177	20393	4.66037	0.000650895	0.000253166	0.000249065
GOTERM_BP_DIRECT	GO:0007155~cell adhesion	21	3.64583	4.10095e-07	6.38712	540115, 338092, 100125301, 617453, 516067, 407177, 281839, 539750, 282118, 281960, 281103, 282654, 534578, 281002, 510554, 281530, 514537, 281450, 100139818, 515749, 529670	445	243	20393	3.96036	0.000759209	0.000253166	0.000249065
GOTERM_BP_DIRECT	GO:0010629~negative regulation of gene expression	15	2.60417	7.23489e-07	6.14057	518746, 782667, 512254, 513105, 338471, 512310, 538954, 515125, 789846, 280828, 786439, 615435, 282876, 282143, 515903	445	127	20393	5.41263	0.001339	0.000334975	0.000329549
GOTERM_CC_DIRECT	GO:0005783~endoplasmic reticulum	36	6.25	4.99355e-06	5.30159	617293, 104969740, 513105, 515222, 512310, 541236, 317697, 532684, 404180, 613972, 505206, 618618, 507327, 407170, 280795, 525072, 511899, 281002, 541187, 511639, 510329, 536495, 514688, 538457, 100125317, 540432, 537161, 534212, 518288, 514361, 528832, 527140, 281530, 536628, 282021, 789183	469	704	21608	2.35598	0.00146703	0.000367026	0.000357039
GOTERM_CC_DIRECT	GO:0005615~extracellular space	61	10.5903	9.77458e-06	5.0099	538547, 784894, 532684, 534101, 615037, 613972, 286805, 286806, 281867, 618618, 509304, 281103, 527573, 100336736, 512308, 519737, 282191, 535644, 767904, 617566, 522921, 538590, 112443864, 615107, 281137, 508763, 513668, 282143, 281450, 282188, 507990, 282141, 282021, 282261, 509963, 338078, 504429, 530239, 280713, 532219, 280832, 282259, 281168, 281960, 282654, 281043, 282094, 100125317, 540432…	469	1558	21608	1.80387	0.00286962	0.000574745	0.000559106
GOTERM_CC_DIRECT	GO:0005576~extracellular region	46	7.98611	1.25747e-05	4.9005	338092, 338078, 534101, 615037, 286805, 286806, 101902412, 512171, 281867, 280713, 282259, 281103, 281002, 281043, 100336736, 529670, 539467, 540830, 537301, 539741, 617566, 280828, 532572, 516067, 618677, 616019, 516380, 444872, 615107, 536153, 613667, 100297737, 281137, 532863, 282401, 534787, 508763, 508026, 281530, 538827, 282143, 100336523, 281154, 510559, 533916, 282261	469	1056	21608	2.00695	0.00369015	0.000616159	0.000599393
GOTERM_BP_DIRECT	GO:0030198~extracellular matrix organization	15	2.60417	2.15918e-06	5.66571	282191, 100125317, 515235, 538590, 281915, 286805, 286806, 512171, 281960, 282401, 282654, 514615, 513668, 282188, 533916	445	139	20393	4.94536	0.00399082	0.000799759	0.000786804
GOTERM_BP_DIRECT	GO:0007411~axon guidance	15	2.60417	5.31292e-06	5.27467	539369, 539358, 541004, 535644, 534500, 533256, 532572, 531141, 513095, 444872, 529939, 100336601, 281450, 100139818, 527573	445	150	20393	4.5827	0.00979131	0.00163992	0.00161336
GOTERM_BP_DIRECT	GO:0010718~positive regulation of epithelial to mesenchymal transition	7	1.21528	1.63783e-05	4.78573	613924, 530147, 515125, 282654, 532684, 614786, 534935	445	26	20393	12.338	0.0298775	0.00433323	0.00426304
GOTERM_MF_DIRECT	GO:0005201~extracellular matrix structural constituent	8	1.38889	2.69095e-05	4.57009	282191, 513668, 532572, 281154, 538590, 282188, 444872, 529670	448	40	19914	8.89018	0.016281	0.0082074	0.00816704
GOTERM_BP_DIRECT	GO:0045926~negative regulation of growth	5	0.868056	6.47938e-05	4.18847	286820, 404070, 404071, 613358, 768319	445	11	20393	20.8304	0.113081	0.0149998	0.0147568
GOTERM_BP_DIRECT	GO:0071294~cellular response to zinc ion	5	0.868056	0.000135606	3.86772	404070, 404071, 338036, 613358, 768319	445	13	20393	17.6258	0.222102	0.0279047	0.0274527
GOTERM_CC_DIRECT	GO:0009986~cell surface	19	3.29861	0.000684658	3.16453	540830, 539358, 618198, 511591, 537301, 784894, 787578, 522921, 404193, 615037, 530084, 531150, 536153, 534326, 445418, 510798, 508763, 281002, 281530	469	350	21608	2.50108	0.182381	0.0287556	0.0279732
GOTERM_CC_DIRECT	GO:0043235~receptor complex	12	2.08333	0.000792666	3.10091	280855, 503620, 783965, 280832, 407170, 515125, 784894, 532751, 527140, 404193, 616416, 504429	469	161	21608	3.43397	0.207954	0.0291305	0.0283378
GOTERM_MF_DIRECT	GO:0005509~calcium ion binding	31	5.38194	0.0001567	3.80493	539654, 338092, 100125301, 515222, 286820, 100337044, 317697, 539690, 532684, 523745, 407177, 100337081, 505206, 526544, 525072, 281662, 540115, 518746, 535066, 287026, 414735, 444872, 515491, 281117, 510915, 534569, 510554, 281530, 514537, 281154, 510559	448	648	19914	2.12651	0.0911676	0.0318624	0.0317057
GOTERM_MF_DIRECT	GO:0005021~vascular endothelial growth factor receptor activity	4	0.694444	0.000213635	3.67033	539369, 503620, 407170, 541004	448	6	19914	29.6339	0.122195	0.0325793	0.0324191
GOTERM_BP_DIRECT	GO:0002042~cell migration involved in sprouting angiogenesis	5	0.868056	0.000186592	3.72911	539369, 528390, 509367, 100139818, 512308	445	14	20393	16.3668	0.292205	0.0345568	0.033997
