# Supplementary material for: Hepatic transcriptome profiling unveils candidate genes in cattle with liver abscesses under the influence of beef genetics in dairy cattle
Source: PLoS One. 2025 Jun 9;20(6):e0324209. doi: 10.1371/journal.pone.0324209 (PMC12148182; doi:10.1371/journal.pone.0324209)
Supplement: S3 Table — (XLSX) [file pone.0324209.s005.xlsx]

## Sheet: Supplementary Tables
Supplementary Table S1. Total differential expression genes (DEGs) at cuttof of adjp < 0.05 and FC > 1.5 in liver tissues from 12 beef ×dairy steers.
Supplementary Table S2. GO enrichment in DAVID in liver tissues from 12 beef × dairy steers.
Supplementary Table S3. Canonical patwhays in liver tissues from 12 beef × dairy steers.
Supplementary Table S4. STRING analysis in liver tissues from 12 beef × dairy steers.

## Sheet: Table S1
Supplementary Table S1
geneID	baseMean	log2FoldChange	pvalue	padj	Symble_geneID
ENSBTAG00000011034	211.121	1.90109	2.52242e-18	3.95868e-14	ANGPT2
ENSBTAG00000000706	902.837	1.27888	6.71339e-16	5.268e-12	ADAMTS1
ENSBTAG00000015163	508.987	1.41921	4.32714e-14	2.26367e-10	TM4SF1
ENSBTAG00000010361	563.871	1.53443	2.83097e-13	1.11073e-09	DLL4
ENSBTAG00000008723	496.096	0.969725	5.68328e-13	1.78387e-09	CCBE1
ENSBTAG00000006894	103.626	1.35476	9.0019e-13	2.3546e-09	NOS2
ENSBTAG00000000648	279.841	1.04396	1.54685e-12	3.46804e-09	ADAMTS5
ENSBTAG00000005990	703.825	0.924412	1.78868e-12	3.50894e-09	S1PR1
ENSBTAG00000021215	267.177	1.60112	2.48738e-12	4.33744e-09	VWA5A
ENSBTAG00000006792	127.628	1.39605	1.07662e-11	1.68965e-08	EHD4
ENSBTAG00000002127	617.106	0.836556	3.90787e-11	5.57547e-08	TCP11L2
ENSBTAG00000007077	1589.8	-1.58937	4.63161e-11	6.05738e-08	ABHD1
ENSBTAG00000003312	645.788	0.81033	7.91323e-11	9.55309e-08	CHST15
ENSBTAG00000046503	283.088	0.694945	1.99899e-10	2.09148e-07	NCOA7
ENSBTAG00000032021	878.308	0.894109	1.94492e-10	2.09148e-07	RALB
ENSBTAG00000017537	302.634	1.15308	2.33224e-10	2.28763e-07	PTGIS
ENSBTAG00000056438	441.595	-1.9908	4.33299e-10	4.00011e-07	INHBA
ENSBTAG00000014933	1282.62	1.2546	1.56922e-09	1.36819e-06	TRAK2
ENSBTAG00000068235	5289.84	-1.01568	2.00724e-09	1.57508e-06	RNF125
ENSBTAG00000018424	125.11	2.00137	1.99186e-09	1.57508e-06	ACKR3
ENSBTAG00000012409	2684.18	0.858087	3.58596e-09	2.6799e-06	POSTN
ENSBTAG00000001826	954.347	0.602853	4.24146e-09	3.02571e-06	SASH1
ENSBTAG00000016498	527.666	1.01204	4.51898e-09	3.08352e-06	PHACTR2
ENSBTAG00000019733	828.287	1.27779	5.23517e-09	3.41101e-06	ADGRL4
ENSBTAG00000011660	24.4221	2.99002	5.65096e-09	3.41101e-06	MSMB
ENSBTAG00000005970	5087.84	-0.925105	6.80145e-09	3.9534e-06	XBP1
ENSBTAG00000016462	391.8	1.09412	1.05032e-08	5.79526e-06	TCF4
ENSBTAG00000015656	101.664	1.09666	1.07087e-08	5.79526e-06	WSCD1
ENSBTAG00000010069	711.459	2.01075	1.45468e-08	7.60993e-06	EGR1
ENSBTAG00000002329	288.067	1.14337	1.72163e-08	8.71588e-06	ASAP2
ENSBTAG00000038369	84.9543	-1.73992	2.29613e-08	1.12611e-05	SULT1C2
	163.455	-2.03597	2.45711e-08	1.16854e-05	LOC101904756
	280.505	0.875641	2.92899e-08	1.35199e-05	CASTOR2
	357.819	1.55094	3.52725e-08	1.58162e-05	PVR
ENSBTAG00000002002	300.597	0.614942	5.45779e-08	2.3793e-05	ATAD2
ENSBTAG00000010420	195.385	1.43431	5.77753e-08	2.45061e-05	PCDH17
ENSBTAG00000003147	3059.59	0.67879	6.55879e-08	2.63932e-05	JAK1
ENSBTAG00000006214	240.677	1.1589	7.93082e-08	3.11166e-05	LOXL2
ENSBTAG00000017095	916.486	0.656925	8.60452e-08	3.28045e-05	DENND4A
ENSBTAG00000012674	294.35	1.09219	8.77907e-08	3.28045e-05	CNKSR3
ENSBTAG00000004997	332.087	0.782791	1.12594e-07	4.01603e-05	CTNNAL1
ENSBTAG00000025358	1639.91	0.725261	1.20262e-07	4.17288e-05	SNX2
ENSBTAG00000025130	313.608	0.728531	1.24354e-07	4.17288e-05	HIC1
ENSBTAG00000017266	1207	0.948213	1.24968e-07	4.17288e-05	ITGA6
	30.0202	2.33907	1.59106e-07	5.20209e-05	LOC132345121
	32.7506	-1.74405	1.68838e-07	5.40765e-05	LOC132344903
ENSBTAG00000047613	24.8578	2.17991	1.76849e-07	5.55093e-05	HTRA3
ENSBTAG00000006367	277.507	1.39807	1.82182e-07	5.6062e-05	CCN2
	171.826	1.03378	2.68495e-07	8.10338e-05	PCDHGC3
ENSBTAG00000043975	129.052	0.976496	2.80634e-07	8.30995e-05	MYCT1
ENSBTAG00000008817	944.415	0.974507	2.88022e-07	8.37076e-05	LAMA4
	134.123	-1.1775	2.97567e-07	8.49095e-05	LOC132346149
ENSBTAG00000017260	134.726	1.01265	3.38252e-07	8.99751e-05	PDE3A
ENSBTAG00000053893	319.215	2.20991	3.8137e-07	9.97538e-05	CCDC201
ENSBTAG00000008773	34.4041	1.43817	4.19819e-07	0.000106268	GUCY2D
ENSBTAG00000021815	289.276	0.841182	4.31196e-07	0.000107416	STARD13
ENSBTAG00000004168	223.978	0.736548	4.74138e-07	0.000115635	STON1
ENSBTAG00000016194	69.8717	1.43251	4.78928e-07	0.000115635	FBXO32
ENSBTAG00000003045	283.735	0.654712	4.91787e-07	0.000116941	BAMBI
	23.836	-1.64722	5.34014e-07	0.000125087	LOC101907141
ENSBTAG00000000782	3539.59	0.971149	6.33854e-07	0.00014629	KDR
ENSBTAG00000002473	1187.1	-1.41789	7.82017e-07	0.000172859	ANGPTL4
ENSBTAG00000055397	313.228	0.822924	9.71144e-07	0.000211682	TLNRD1
ENSBTAG00000055140	72.6031	1.3971	1.00518e-06	0.000216099	CLEC2B
ENSBTAG00000039688	1267.7	-1.37962	1.08009e-06	0.000229068	RFLNA
ENSBTAG00000000507	136.203	1.64974	1.14021e-06	0.000235453	NR4A1
ENSBTAG00000011677	56.2196	1.657	1.12676e-06	0.000235453	H1-2
ENSBTAG00000010234	2157.49	-0.676575	1.21836e-06	0.000241221	DHRS1
ENSBTAG00000009125	1021	0.765097	1.2087e-06	0.000241221	ALDH1A3
ENSBTAG00000062823	125.094	0.933064	1.22962e-06	0.000241221	GPC6
ENSBTAG00000006353	1057.1	-1.10811	1.39208e-06	0.000263849	TXNL4B
ENSBTAG00000000668	194.351	-0.739013	1.41222e-06	0.000263849	SLC22A5
ENSBTAG00000007421	1132.08	1.15511	1.54689e-06	0.000285611	CDH5
ENSBTAG00000016915	623.479	1.09758	1.5772e-06	0.000287821	FLT1
ENSBTAG00000022246	4453.9	-0.820799	1.63463e-06	0.000291521	C29H11orf86
ENSBTAG00000000748	323.406	-0.733886	1.69834e-06	0.000294574	GAR1
ENSBTAG00000007814	471.54	1.15653	1.70067e-06	0.000294574	WWTR1
ENSBTAG00000018848	761.375	0.586201	1.92481e-06	0.000327098	FBXL3
ENSBTAG00000009568	860.092	0.727013	1.94734e-06	0.000327098	KANK2
ENSBTAG00000069574	336.6	1.03549	1.95917e-06	0.000327098	GAS1
ENSBTAG00000006130	791.528	1.17129	2.04292e-06	0.00033749	CLEC14A
	6270.13	-1.46005	2.18813e-06	0.000346039	LOC613358
ENSBTAG00000006324	223.752	0.759723	2.21072e-06	0.000346039	NAB2
ENSBTAG00000001489	256.841	0.920828	2.22696e-06	0.000346039	TUBA1A
ENSBTAG00000008952	275.452	0.936199	2.20471e-06	0.000346039	RAP1GAP
ENSBTAG00000010866	312.132	1.43627	2.13307e-06	0.000346039	BMPER
	39.6679	-1.99608	2.28767e-06	0.000351988	LOC619014
ENSBTAG00000034633	2816	-1.18292	2.56696e-06	0.000383675	ERO1B
	347.066	1.775	2.66255e-06	0.000394208	LOC112444185
ENSBTAG00000005738	293.295	0.813696	2.792e-06	0.00040572	ATP8B1
	21.8868	-1.98324	2.90894e-06	0.000405955	LOC104976163
ENSBTAG00000001592	17233.5	-1.15009	2.92494e-06	0.000405955	INSIG1
ENSBTAG00000023147	130.694	0.643972	2.85725e-06	0.000405955	LINGO1
ENSBTAG00000018810	412.584	1.28961	2.84286e-06	0.000405955	THBS2
ENSBTAG00000039391	78.6539	1.16083	3.10885e-06	0.000424263	USP27X
ENSBTAG00000039772	129.413	1.56942	3.24376e-06	0.000438858	HTR2B
ENSBTAG00000014922	1009.8	-0.652195	3.36176e-06	0.00044609	SHB
ENSBTAG00000011847	2123.99	0.725863	3.34439e-06	0.00044609	ASPN
ENSBTAG00000016071	1259.3	0.850146	3.38248e-06	0.00044609	HHIP
ENSBTAG00000019792	172.26	1.29741	3.47096e-06	0.000453944	SLC16A9
ENSBTAG00000032558	1068.08	-0.901478	3.58142e-06	0.000460712	TTC7A
ENSBTAG00000021553	275.421	0.820416	3.68967e-06	0.000466981	PTPN14
ENSBTAG00000012849	3204.23	0.755375	3.80384e-06	0.00047758	COL4A1
ENSBTAG00000009169	90.2879	0.878389	4.4114e-06	0.000549464	XPR1
ENSBTAG00000026851	633.743	0.695578	4.67642e-06	0.000568928	FMNL2
ENSBTAG00000011619	759.959	0.591681	4.75104e-06	0.000573561	RASIP1
	13655.2	-1.48364	4.89418e-06	0.000577513	MT1A
ENSBTAG00000047650	13.3399	5.17657	4.87989e-06	0.000577513	NXPH4
	566.427	-1.16419	5.29771e-06	0.000615869	LOC100847358
ENSBTAG00000019948	100.798	0.869184	5.51731e-06	0.000636682	AFAP1L1
ENSBTAG00000015052	73.2163	-1.54792	5.64334e-06	0.000640415	PROX2
ENSBTAG00000019887	378.313	-0.829282	5.61854e-06	0.000640415	DHODH
ENSBTAG00000007933	1053.14	0.928344	5.67208e-06	0.000640415	DIPK2A
ENSBTAG00000005141	125.329	0.880055	6.03536e-06	0.000676564	PELI2
ENSBTAG00000009022	179.729	-0.610473	6.48231e-06	0.000719658	DNAJC30
ENSBTAG00000003525	300.23	0.764339	6.52716e-06	0.000719658	STXBP1
ENSBTAG00000008779	397.145	1.22924	6.87346e-06	0.000744147	ALOX15B
ENSBTAG00000018497	2471.39	0.857536	7.35191e-06	0.000774368	CAVIN2
ENSBTAG00000014659	116.744	0.78845	7.45975e-06	0.000780489	NEMP1
ENSBTAG00000019700	7038.88	-0.698742	7.63578e-06	0.000783241	PC
ENSBTAG00000006789	413.814	0.933413	7.567e-06	0.000783241	FGD5
ENSBTAG00000004048	21.0395	1.39817	7.59138e-06	0.000783241	MCHR1
	24.6813	-2.48579	8.40532e-06	0.000849994	LOC132342359
ENSBTAG00000011363	980.27	0.711478	8.44903e-06	0.000849994	EVI5
ENSBTAG00000005828	461.677	0.763996	8.70755e-06	0.000870422	MERTK
ENSBTAG00000005215	123.332	1.10499	9.04743e-06	0.000898674	IL10RA
ENSBTAG00000010178	71.1759	1.10312	9.28958e-06	0.000916922	PTPRD
ENSBTAG00000022020	714.628	0.767883	9.83561e-06	0.000959896	CLDN5
ENSBTAG00000008182	57.7621	1.98615	1.01891e-05	0.000983729	FOSB
ENSBTAG00000009502	408.358	0.801783	1.06782e-05	0.00101566	LUZP1
ENSBTAG00000010590	219.018	-0.843943	1.09929e-05	0.00103307	FAM118A
ENSBTAG00000026825	215.01	0.790009	1.09578e-05	0.00103307	TMEM37
ENSBTAG00000023659	14778.4	-1.10753	1.11578e-05	0.00103616	MT2A
ENSBTAG00000012778	981.615	0.618679	1.11222e-05	0.00103616	CAPN2
ENSBTAG00000008333	27.1419	-1.32139	1.12833e-05	0.00104164	ETV4
ENSBTAG00000010215	4170.82	-0.977582	1.20978e-05	0.00110735	CREB3L3
ENSBTAG00000005799	126.916	0.969258	1.21361e-05	0.00110735	KIRREL1
ENSBTAG00000005573	837.261	-0.592126	1.26657e-05	0.00113586	SCAND1
ENSBTAG00000030343	117.651	5.42382	1.33511e-05	0.0011838	FGF23
ENSBTAG00000009470	1210.43	0.615741	1.40752e-05	0.00124099	CLIC4
	408.49	-1.62622	1.48348e-05	0.00128744	LOC101903449
ENSBTAG00000020080	53.9143	-1.14023	1.48482e-05	0.00128744	MYBPC2
ENSBTAG00000005145	487.462	0.657846	1.47016e-05	0.00128744	PEAK1
	80.8136	1.19143	1.50903e-05	0.00130125	MEG8
ENSBTAG00000013793	183.156	0.815838	1.54162e-05	0.00131491	NEDD4
ENSBTAG00000020701	261.849	0.844741	1.64285e-05	0.00138618	MEF2C
ENSBTAG00000003994	9976.18	0.787333	1.68992e-05	0.00141674	IGFBP3
ENSBTAG00000018453	25.5073	1.95748	1.69713e-05	0.00141674	ANKRD37
	106.583	0.897784	1.73388e-05	0.00143218	LOC132342637
ENSBTAG00000009733	9412.62	-0.88595	1.9255e-05	0.00158214	FBP1
ENSBTAG00000014920	53.0789	1.39161	1.93705e-05	0.00158333	SEMA3E
ENSBTAG00000012854	2273.81	-0.729751	2.04608e-05	0.00166379	GSDMB
ENSBTAG00000007383	26.4404	1.14252	2.21428e-05	0.0017821	ZNF521
ENSBTAG00000003737	652.369	-0.950617	2.24391e-05	0.00178828	SLC51B
ENSBTAG00000011458	187.654	-0.75161	2.25972e-05	0.00178828	CPXM1
ENSBTAG00000021021	716.847	0.721879	2.26753e-05	0.00178828	C21H15orf39
ENSBTAG00000027020	838.26	0.885257	2.25793e-05	0.00178828	COL5A2
ENSBTAG00000020030	525.659	-1.14892	2.29919e-05	0.00179109	FITM2
	127.431	-0.755904	2.30591e-05	0.00179109	LOC107132849
ENSBTAG00000000536	767.191	0.788868	2.30837e-05	0.00179109	ZNF395
ENSBTAG00000002849	1535.23	1.5421	2.31675e-05	0.00179109	IRF6
ENSBTAG00000013664	287.567	1.03309	2.36387e-05	0.00180969	FILIP1L
ENSBTAG00000037899	275.887	2.73024	2.35915e-05	0.00180969	DLK1
ENSBTAG00000010610	31.0815	1.4173	2.41141e-05	0.00183712	DDIT4L
ENSBTAG00000010529	260.329	0.588565	2.47771e-05	0.00186054	FZD6
	5753.18	-1.11012	2.54053e-05	0.00189618	LOC783020
ENSBTAG00000007589	266.737	0.837583	2.59085e-05	0.0019125	SMAD9
ENSBTAG00000047426	143.515	1.38993	2.62549e-05	0.00192544	LYPD6
ENSBTAG00000011892	167.721	0.692476	2.64835e-05	0.00193317	SRGAP1
	5936.02	-0.775139	3.07443e-05	0.00221331	LOC519737
ENSBTAG00000005090	813.697	0.957492	3.09202e-05	0.00221581	CEMIP2
ENSBTAG00000000569	264.756	0.673656	3.12809e-05	0.00222408	HES1
ENSBTAG00000017223	184.478	0.806542	3.23871e-05	0.0022793	MEST
ENSBTAG00000018747	1088.15	0.858615	4.10831e-05	0.00280092	PRKAA2
ENSBTAG00000019993	48.3366	1.93775	4.12268e-05	0.00280092	APLN
ENSBTAG00000049416	375.418	-1.06986	4.14268e-05	0.00280238	RAB20
ENSBTAG00000014127	110.288	1.25469	4.1886e-05	0.00280923	PTGS2
ENSBTAG00000006881	416.31	-0.638687	4.27474e-05	0.00283071	SLC35B1
ENSBTAG00000008350	1698.2	0.91334	4.25759e-05	0.00283071	KLHL21
ENSBTAG00000020283	112.716	1.07791	4.37911e-05	0.00288764	DUSP5
ENSBTAG00000017122	2383.04	0.673225	4.40109e-05	0.00288999	HSPG2
ENSBTAG00000033186	131.803	0.888556	4.86475e-05	0.00315485	OXCT1
	60.629	1.94928	4.88892e-05	0.00315748	LOC534578
ENSBTAG00000004207	596.561	0.921774	5.01314e-05	0.00321128	CD93
	1945.37	-2.0511	5.06171e-05	0.00322921	LOC107133343
ENSBTAG00000037404	267.373	-0.94899	5.22074e-05	0.00331718	LRFN4
ENSBTAG00000013860	949.23	-1.0067	5.42957e-05	0.00340847	GADD45A
ENSBTAG00000046768	12682.3	1.38578	5.42796e-05	0.00340847	IGFBP1
ENSBTAG00000011110	424.531	-0.781799	5.56403e-05	0.00347896	ACOT12
ENSBTAG00000008726	490.564	-1.28069	6.17417e-05	0.00378093	NCS1
ENSBTAG00000003690	208.177	0.644088	6.39595e-05	0.00386069	NHLRC2
ENSBTAG00000020707	628.756	1.30895	6.38122e-05	0.00386069	ADGRG6
ENSBTAG00000011752	405.136	0.613852	6.42827e-05	0.00386534	SYNM
ENSBTAG00000001692	2639.3	-0.673723	6.48573e-05	0.00387387	NDST1
ENSBTAG00000001654	93.8942	0.828847	6.49183e-05	0.00387387	SNTB2
ENSBTAG00000046337	374.009	0.797812	6.60479e-05	0.00392635	TUBB6
ENSBTAG00000040042	12.1918	-1.95343	6.70793e-05	0.00397261	GRIN2C
ENSBTAG00000002178	5201.26	-0.94607	7.01186e-05	0.00409086	PPL
ENSBTAG00000007175	693.568	1.0539	7.07372e-05	0.00410335	AVPR1A
ENSBTAG00000018955	100.706	1.2641	7.08555e-05	0.00410335	SOHLH2
ENSBTAG00000020854	195.409	1.27374	7.11664e-05	0.0041062	BCL6B
	52.8793	-1.16147	7.18234e-05	0.00412126	MGC126945
ENSBTAG00000058480	110.087	1.6586	7.19527e-05	0.00412126	EMP1
ENSBTAG00000047147	335.317	0.787345	7.60921e-05	0.00432677	CRYBG3
ENSBTAG00000051541	44.1419	-1.05935	7.64345e-05	0.00433055	COLQ
ENSBTAG00000012066	1250.63	0.82442	7.73043e-05	0.00436408	PECAM1
	521.402	-0.597491	7.81009e-05	0.00437756	PPP1R14B
	931.968	0.65642	7.80967e-05	0.00437756	FZD4
ENSBTAG00000008373	206.746	-0.814384	7.98749e-05	0.00446106	ITGA10
	26.0777	-1.86396	8.23139e-05	0.00454871	KEH36_t15
ENSBTAG00000019066	73.6934	0.737427	8.22496e-05	0.00454871	FAM167A
ENSBTAG00000007665	380.007	0.601799	8.43425e-05	0.00464446	NPR3
	880.806	-2.0631	8.69422e-05	0.00468939	LOC768319
ENSBTAG00000001626	318.716	-0.61751	8.66077e-05	0.00468939	CTPS1
ENSBTAG00000003955	577.474	0.768537	8.72501e-05	0.00468939	MYO7A
ENSBTAG00000019866	1405.16	0.795524	8.71183e-05	0.00468939	NRP1
ENSBTAG00000006161	1116.22	0.713746	9.15421e-05	0.00490328	MET
ENSBTAG00000001414	1931.35	0.934238	9.74507e-05	0.00516686	KCTD12
ENSBTAG00000005243	314.962	-1.60822	0.000102011	0.00535436	OVOS2
	30.1129	3.63053	0.000103766	0.00542835	LOC112447762
ENSBTAG00000005748	58.0223	1.03042	0.000107657	0.00557365	SOX17
ENSBTAG00000003658	2138.35	0.672057	0.000109701	0.00564474	RELN
ENSBTAG00000027879	4408.37	-0.746458	0.000114719	0.00584721	MPC1
ENSBTAG00000008338	441.958	0.723757	0.000115383	0.00586026	PLCB1
ENSBTAG00000024269	1666.3	0.708693	0.000117271	0.00591783	TGFBR3
ENSBTAG00000005287	1556.99	3.08667	0.000119553	0.00601368	CYP7A1
	59.1816	-1.61439	0.000125218	0.00613673	LOC616782
ENSBTAG00000050388	81.5184	-0.653353	0.000125519	0.00613673	KRBA2
ENSBTAG00000006561	2108.16	-0.618385	0.000124192	0.00613673	RASGEF1B
ENSBTAG00000047416	245.42	0.800842	0.000124925	0.00613673	HEPH
ENSBTAG00000014001	83.9895	0.823602	0.000123982	0.00613673	MAP1A
ENSBTAG00000003088	30.5265	1.19315	0.000124156	0.00613673	LANCL3
ENSBTAG00000002996	242.563	0.802034	0.00012859	0.0062287	SHROOM4
	22.092	-1.34562	0.000132707	0.00633042	LOC132344120
ENSBTAG00000002362	131.366	0.780064	0.000143117	0.00666493	APOLD1
ENSBTAG00000019770	8318.53	-1.26447	0.000145004	0.00671805	APOA4
ENSBTAG00000001898	47.632	1.06994	0.000145114	0.00671805	CCDC112
ENSBTAG00000038617	227.916	-1.01327	0.000147042	0.00674759	SH3D21
	83.1149	-1.17769	0.000148613	0.00679982	LOC101904537
	38.9095	-1.74656	0.000152533	0.00687966	LOC100140821
ENSBTAG00000003510	354.11	0.921777	0.000152991	0.00687966	MMRN2
	366.7	0.903714	0.000153886	0.00688061	LOC132345511
ENSBTAG00000014064	1446.05	-0.844585	0.000156223	0.00694549	FGFR2
ENSBTAG00000020455	713.834	0.683072	0.000157391	0.00695635	ITPR1
ENSBTAG00000020947	1237.38	0.829992	0.000157435	0.00695635	RNF103
ENSBTAG00000053007	965.999	0.608848	0.000159512	0.00699269	ITPKB
ENSBTAG00000004344	10492.4	-0.959385	0.000160164	0.0070017	ACSL1
ENSBTAG00000031165	1053.52	0.649918	0.000161058	0.00701932	TRPM7
ENSBTAG00000009752	30.7163	-2.16199	0.000173258	0.00737635	CD70
ENSBTAG00000035226	216.863	0.622905	0.000175757	0.00739501	TOR1AIP1
ENSBTAG00000033170	198.614	0.762351	0.000175656	0.00739501	LRRC58
ENSBTAG00000027516	1616.6	0.879871	0.000175242	0.00739501	APLNR
	32.681	1.48327	0.0001752	0.00739501	LOC132342940
ENSBTAG00000020382	1061.55	1.04934	0.000179472	0.0075311	RIN2
ENSBTAG00000025755	27.8805	0.988076	0.000183131	0.00762867	RNF212B
ENSBTAG00000021161	14.488	1.50268	0.000184002	0.00762867	CREG2
	101.238	-1.57402	0.000195658	0.00798403	KEH36_t17
ENSBTAG00000010498	5126.21	0.800317	0.000195265	0.00798403	SLC40A1
ENSBTAG00000054688	45.7456	1.2647	0.000193336	0.00798403	SOX7
ENSBTAG00000017366	526.998	1.16707	0.000199097	0.00809491	GRB7
ENSBTAG00000008124	1499.69	-0.885697	0.000200586	0.00811363	GK
ENSBTAG00000007415	97.0633	1.48855	0.000200592	0.00811363	SLC7A8
ENSBTAG00000016801	85.3741	-1.78207	0.000202966	0.00812235	RXRG
ENSBTAG00000027201	1501.79	-0.624312	0.000203395	0.00812235	RAPH1
ENSBTAG00000016399	15.7946	1.72936	0.00020328	0.00812235	AKAP4
ENSBTAG00000011971	893.124	0.982654	0.000211897	0.00841901	NRP2
ENSBTAG00000012599	720.475	0.765817	0.000215752	0.00852898	SMAD3
ENSBTAG00000012444	47.5919	1.52546	0.000224096	0.00879241	ADAM12
ENSBTAG00000012896	6473.83	-0.808496	0.000229629	0.00894244	TMT1B
ENSBTAG00000002751	1771.23	-0.913742	0.000234238	0.00898808	VSTM5
ENSBTAG00000008842	28.9836	0.924421	0.000231565	0.00898808	JPH1
ENSBTAG00000051972	5057.45	-0.653114	0.000237351	0.00905619	CEBPB
ENSBTAG00000008437	246.921	0.595118	0.000237744	0.00905619	PCDH12
ENSBTAG00000002278	518.124	0.752026	0.000239692	0.0090644	FBN1
ENSBTAG00000018347	362.735	0.818766	0.000239233	0.0090644	IL33
ENSBTAG00000019234	346.652	0.793126	0.000241607	0.00911485	BMP6
	370.725	1.30282	0.000247329	0.00928608	LOC100337081
ENSBTAG00000010303	1495.86	0.684095	0.000248413	0.0093045	ICAM1
ENSBTAG00000019807	720.659	-1.07162	0.000253336	0.00939919	COL27A1
ENSBTAG00000010821	20.0606	1.18385	0.000259451	0.00958075	ACER2
ENSBTAG00000011966	1530.76	0.699751	0.000264883	0.00973014	LAMC1
ENSBTAG00000001687	108.364	1.77967	0.00026547	0.00973014	STC1
ENSBTAG00000002803	26.526	-1.79984	0.000268358	0.00979443	SULT1C3
ENSBTAG00000007878	41.5516	-0.848052	0.000270002	0.0098143	ARHGAP22
ENSBTAG00000001395	811.085	0.592081	0.0002705	0.0098143	C1H21orf91
ENSBTAG00000019382	110.736	0.791549	0.000272143	0.0098143	PKDCC
ENSBTAG00000008636	326.83	1.1124	0.000272584	0.0098143	PDE4B
ENSBTAG00000025443	1295.66	0.646436	0.000276487	0.00990682	FNIP1
ENSBTAG00000006350	2644.19	-0.926225	0.000281401	0.00999165	SLC22A7
	63.5337	-1.37858	0.000288936	0.01019	LOC132342661
ENSBTAG00000047801	906.929	-0.954235	0.000291318	0.0102281	CRELD2
ENSBTAG00000009348	3543.64	0.824648	0.000295161	0.0103399	OIT3
ENSBTAG00000012421	603.432	0.739411	0.000298689	0.0104169	TANGO2
ENSBTAG00000021272	113.54	1.0296	0.000304339	0.0105437	ABCG1
	38.8983	-2.14516	0.000306954	0.0106109	LOC132343602
ENSBTAG00000019738	61.2668	0.712564	0.000308633	0.0106455	MDM1
ENSBTAG00000007596	169.436	1.20421	0.000310453	0.0106614	GEM
ENSBTAG00000050549	147.054	0.637608	0.000311771	0.0106833	KLHL11
ENSBTAG00000064347	131.965	0.616855	0.000312711	0.0106921	RGMB
ENSBTAG00000012178	410.371	1.16079	0.000317879	0.0108217	NR1D1
ENSBTAG00000016541	14.2627	-1.63432	0.000319511	0.0108537	CAMK1G
ENSBTAG00000021438	106.269	-0.69848	0.000322583	0.0109108	ZNF821
ENSBTAG00000008006	320.867	0.715814	0.000322367	0.0109108	RASGRP3
ENSBTAG00000020638	861.702	0.729115	0.000324613	0.0109559	TIMP3
	21.3803	1.14424	0.000327865	0.0110419	LOC132346790
	35.7762	-1.06233	0.000329674	0.0110652	LOC101908237
ENSBTAG00000052632	122.613	0.601144	0.000329969	0.0110652	TGIF2
ENSBTAG00000011960	2795.52	-1.11226	0.000331784	0.011071	GOT1
ENSBTAG00000002103	439.803	0.585678	0.000332257	0.011071	PLCG2
	15.832	-3.2514	0.000335572	0.0111105	LOC132342842
	71.4469	-0.966907	0.000336982	0.0111105	LOC112446717
ENSBTAG00000015879	193.65	0.754782	0.000335696	0.0111105	TULP3
ENSBTAG00000013167	760.063	0.986385	0.000336637	0.0111105	SIGLEC1
ENSBTAG00000011805	2806.07	-0.621224	0.000339832	0.0111592	PLIN3
ENSBTAG00000027444	1069.78	0.746518	0.000339881	0.0111592	SVIL
ENSBTAG00000009459	384.167	0.68341	0.000353138	0.0115221	MTCL1
ENSBTAG00000021048	835.045	0.982625	0.000354623	0.0115466	ADM
	74.0308	-1.38667	0.000362323	0.0117485	PLCXD1
ENSBTAG00000023551	590.857	-0.992444	0.000366456	0.0118225	MOB3C
ENSBTAG00000020944	952.287	0.588251	0.000366865	0.0118225	PIEZO1
ENSBTAG00000007773	992.38	1.04384	0.000370538	0.0118921	VCAM1
	5341.21	-1.72684	0.000371636	0.011903	G0S2
ENSBTAG00000049253	211.493	-0.963448	0.000374788	0.0119551	SEC14L6
ENSBTAG00000038048	3072.89	0.934843	0.000380405	0.0120607	MRC1
ENSBTAG00000044111	81.4575	-4.40921	0.000384295	0.0121595	EPHA6
ENSBTAG00000060433	49.823	1.3235	0.000388909	0.0122808	CCL2
ENSBTAG00000016533	725.277	0.960904	0.000395725	0.0124459	FOXP1
ENSBTAG00000016991	292.024	0.698936	0.000400701	0.0125772	EFNB2
ENSBTAG00000057387	568.811	-0.780238	0.00040279	0.0126175	PHLDA1
ENSBTAG00000018909	59.8488	1.11165	0.00040593	0.0126906	CREB5
	83.5195	-1.83023	0.000408587	0.0127076	LOC132344823
ENSBTAG00000013054	627.375	-1.35549	0.000407563	0.0127076	MFSD2A
ENSBTAG00000004322	360.502	1.31081	0.000408905	0.0127076	FOS
	87.6045	-1.38659	0.000416268	0.0128854	LOC107132251
ENSBTAG00000046307	6096.37	-0.629463	0.00041776	0.0129062	CEBPD
ENSBTAG00000031658	1620.51	0.713975	0.000421382	0.012967	SEMA6B
	160.793	0.794007	0.000420883	0.012967	LOC101903540
ENSBTAG00000002919	564.084	-0.926638	0.000424504	0.0129752	UNC5CL
ENSBTAG00000019177	428.525	-0.732642	0.000424355	0.0129752	BIN1
	111.26	0.659934	0.00042519	0.0129752	LOC132344822
ENSBTAG00000009617	383.168	0.869723	0.000438169	0.0131989	SLC2A1
ENSBTAG00000014506	223.947	0.610694	0.000439538	0.0132148	ZNF503
ENSBTAG00000017228	220.048	0.649696	0.000447241	0.0133866	TP53I11
ENSBTAG00000014661	47.5868	0.936329	0.000447811	0.0133866	CHSY3
ENSBTAG00000043962	36.1122	0.893557	0.000456503	0.0135689	SLC2A13
ENSBTAG00000005111	193.693	0.715886	0.000461877	0.0137026	BMP2
ENSBTAG00000046107	52.5871	-1.45253	0.000463308	0.0137192	TTBK1
	8275.5	0.779037	0.000466866	0.0137725	AOC3
ENSBTAG00000019734	842.754	0.911883	0.000466277	0.0137725	CD276
ENSBTAG00000003359	4994.19	-0.850836	0.000482931	0.0140403	ELOVL5
ENSBTAG00000001945	147.021	1.03315	0.000482917	0.0140403	ARG2
ENSBTAG00000019916	2930.63	-0.63448	0.000487615	0.0141192	CLMN
ENSBTAG00000016729	112.052	0.719221	0.00049037	0.0141468	KCNT2
ENSBTAG00000013004	48.2596	1.35479	0.000501478	0.0143879	ITIH5
	153.207	-0.70507	0.00050712	0.0144696	LOC132344045
	261.605	-0.627178	0.000507234	0.0144696	LOC101906278
ENSBTAG00000020266	525.192	0.902589	0.000518351	0.0146841	SLC19A2
	15.4945	-1.3291	0.000519754	0.0146973	LOC112443669
	53.2033	-1.39699	0.000521309	0.0147148	KEH36_t18
ENSBTAG00000009475	407.585	0.62257	0.000538104	0.0151344	PLXDC2
ENSBTAG00000003207	546.021	0.92613	0.000549915	0.0153565	SP5
ENSBTAG00000001444	323.671	0.898006	0.000555624	0.0154609	TNXB
ENSBTAG00000013723	420.292	-0.681816	0.000562132	0.0155319	MRPS25
ENSBTAG00000013298	108.204	0.83225	0.000563552	0.0155437	PLA2G4A
ENSBTAG00000018307	278.936	0.657994	0.000577593	0.0158752	SEMA3F
ENSBTAG00000018986	569.034	0.703114	0.000584385	0.0159779	ACSL4
ENSBTAG00000001408	234.84	0.862201	0.000587399	0.0160278	CNRIP1
	3729.54	-0.753987	0.000591903	0.0160994	NNMT
ENSBTAG00000055158	7266.94	-0.695263	0.000603419	0.0163581	TP53INP1
ENSBTAG00000014227	1549.04	0.599214	0.000605694	0.0163892	NDFIP2
	2036.19	-0.967934	0.000607981	0.0164057	LOC112443024
ENSBTAG00000016312	1052.25	-0.611437	0.000609708	0.016413	LGALS4
ENSBTAG00000002333	691.756	-1.70312	0.00061882	0.0166123	HOPX
ENSBTAG00000002340	476.803	-1.0309	0.000628729	0.0167605	STEAP4
ENSBTAG00000040413	11986.9	-0.6907	0.000627548	0.0167605	CES3
ENSBTAG00000015716	1013.35	0.82784	0.000630698	0.0167684	ERO1A
ENSBTAG00000013406	718.291	0.931421	0.000631459	0.0167684	CSRP2
ENSBTAG00000010413	176.417	-0.769032	0.000645422	0.0170239	TMEM169
ENSBTAG00000001725	242	1.15366	0.00066183	0.0173402	CXCL10
ENSBTAG00000008483	783.501	0.624448	0.000669847	0.0174837	CALCRL
ENSBTAG00000019933	2133.2	-0.95077	0.000673795	0.0175365	MKNK1
ENSBTAG00000011467	58.4244	0.711652	0.000678744	0.0176361	BATF2
ENSBTAG00000005793	234.436	0.622167	0.000682245	0.0176401	PEA15
ENSBTAG00000013210	76.7056	1.4475	0.000681103	0.0176401	ADAMTS4
ENSBTAG00000009430	101.011	0.661168	0.000714218	0.0182929	MYRIP
	46.3352	-0.847713	0.000724494	0.0185006	LOC101904397
ENSBTAG00000014451	186.358	0.636395	0.000725218	0.0185006	YEATS2
	125.576	-1.52861	0.000739283	0.0187436	KEH36_t19
ENSBTAG00000001116	286.843	0.689857	0.000744639	0.018849	P4HA2
	27.8095	-1.0989	0.000750543	0.0189243	TSPO2
ENSBTAG00000039684	1078.01	0.643953	0.00075123	0.0189243	CAVIN1
	63.4659	0.899638	0.000755516	0.0190017	LOC510798
ENSBTAG00000002006	850.125	0.929706	0.000757924	0.0190318	THBS1
ENSBTAG00000024974	261.961	-0.795645	0.000765425	0.0190429	HEXIM2
ENSBTAG00000011234	2359.69	0.647275	0.000766409	0.0190429	FOXO3
ENSBTAG00000011573	124.564	0.703942	0.000799426	0.0196649	ENPP6
ENSBTAG00000054059	521.852	-1.13315	0.000812155	0.0199156	MYCL
ENSBTAG00000062162	133.305	0.830632	0.000815657	0.0199422	CAV2
ENSBTAG00000013472	1017.31	1.20273	0.000848434	0.0205167	COL1A2
	168.114	-1.20717	0.000888698	0.0212935	LOC101907943
ENSBTAG00000031178	180.987	0.779204	0.000887674	0.0212935	SLC9A9
ENSBTAG00000010793	174.652	1.8442	0.000896199	0.0214078	CCDC80
	126.491	-0.603436	0.000901732	0.0215073	LOC132346613
ENSBTAG00000000061	365.603	0.607509	0.000906574	0.0215899	PCDH7
	34.232	-1.47776	0.000909781	0.0216008	KEH36_t16
	60.7861	-0.708519	0.000908661	0.0216008	LOC112447738
	899.317	-0.705384	0.000928977	0.0218082	LOC100848540
	1363.56	-0.654336	0.000927736	0.0218082	FOLR3
ENSBTAG00000037778	4024.69	-0.856771	0.000943012	0.0220511	CXCL3
ENSBTAG00000049619	385.14	0.632391	0.000943366	0.0220511	GFOD1
ENSBTAG00000009826	61.5699	0.804023	0.00094561	0.0220511	GPD1L
ENSBTAG00000022058	31.4743	-1.71717	0.000947921	0.0220722	ACACB
ENSBTAG00000019839	1764.24	0.596183	0.000958433	0.0221201	LTBP1
ENSBTAG00000009679	258.53	0.59642	0.000957536	0.0221201	PLEKHG1
ENSBTAG00000039326	15.9341	1.02558	0.000956577	0.0221201	GCNT2
ENSBTAG00000008096	23.9772	1.16803	0.00098738	0.0225694	EDN1
ENSBTAG00000012312	93.594	0.660737	0.000991762	0.0225947	ROR1
ENSBTAG00000014665	303.102	0.7153	0.000991955	0.0225947	ADAMTS2
ENSBTAG00000010144	140.656	-0.587266	0.00100823	0.0229182	MTERF2
ENSBTAG00000009151	340.898	0.682394	0.00100908	0.0229182	PYGO1
ENSBTAG00000017907	1613.66	-0.609014	0.00102562	0.0232267	COG3
ENSBTAG00000007890	20.9395	-1.02401	0.00103625	0.0232966	SEC14L5
	218.484	1.13326	0.00103726	0.0232966	GSTO1
ENSBTAG00000005974	41.9508	-1.08853	0.00108332	0.0240697	APOBEC2
ENSBTAG00000001861	1053.75	0.781944	0.00108564	0.0240697	SESTD1
ENSBTAG00000009749	329.481	-1.08545	0.00110054	0.0242582	USP2
ENSBTAG00000040088	70.2792	0.633976	0.00110442	0.0243097	SLC9B2
ENSBTAG00000016442	1067.46	0.675706	0.00112215	0.0245868	MAP4K3
ENSBTAG00000002687	33.5176	1.05975	0.00112039	0.0245868	TSHZ3
ENSBTAG00000010812	1089.82	-0.597646	0.00113579	0.0247247	P2RX4
ENSBTAG00000010951	387.989	0.641304	0.00113474	0.0247247	NHLRC3
	105.508	1.98629	0.00113746	0.0247247	LOC112443512
	148.569	-0.699211	0.0011585	0.0250193	FOLR1
ENSBTAG00000013117	20.6105	-1.21782	0.00116715	0.0250478	CACNA2D3
ENSBTAG00000003574	24.9101	1.12076	0.00116828	0.0250478	SHISAL1
ENSBTAG00000000945	187.1	-0.781475	0.00119005	0.0254121	ATP2C2
ENSBTAG00000001385	68.5563	0.82468	0.00120119	0.0255786	ZSCAN2
ENSBTAG00000024081	531.388	0.707021	0.00120892	0.0256737	ECM2
ENSBTAG00000049919	21.6965	1.12827	0.00121609	0.0257911	TFPI
ENSBTAG00000043556	128075	-1.02335	0.00122769	0.0259668	COX2
ENSBTAG00000021527	283.935	0.755191	0.00122689	0.0259668	IGF1R
ENSBTAG00000001406	304.842	1.74651	0.00124667	0.0262973	MAB21L3
	215.67	-0.950045	0.00124996	0.0263155	LOC101907926
ENSBTAG00000014824	712.475	0.78283	0.00125088	0.0263155	MMP14
ENSBTAG00000030518	58.8985	0.722003	0.00126376	0.026486	ECSCR
ENSBTAG00000002669	489.948	0.885904	0.00127777	0.0266666	RASSF4
ENSBTAG00000044070	135.617	0.625928	0.00128494	0.0267637	SNX30
ENSBTAG00000032083	208.145	0.734554	0.00128583	0.0267637	DHX33
ENSBTAG00000063196	154.115	0.805877	0.00132345	0.0272933	RBM24
ENSBTAG00000020073	128.287	0.79435	0.00133013	0.0273234	NCEH1
ENSBTAG00000013157	53.8001	0.783746	0.00139346	0.0282349	NOVA2
	109.839	-0.790284	0.00143805	0.0288889	LOC132346534
	12.9259	-1.48777	0.00144451	0.0289159	LOC101907513
ENSBTAG00000006732	164.63	1.11343	0.0014479	0.0289469	NRCAM
ENSBTAG00000000333	45.7059	0.901888	0.00146049	0.0291245	ARHGAP20
	38.3405	-0.640668	0.00147039	0.0291736	LOC100140207
ENSBTAG00000046189	112.618	-1.55373	0.00149079	0.0293673	RNASE13
	39.4086	-0.651534	0.00155342	0.0301725	LOC112443864
ENSBTAG00000032996	922.149	0.727953	0.00155586	0.0301826	P4HA1
	39.3813	-1.50771	0.00155989	0.0302	LOC112446768
ENSBTAG00000004231	445.851	0.752884	0.00157924	0.0304854	GPM6A
ENSBTAG00000006720	467.18	0.620035	0.00159997	0.0307721	GJA5
ENSBTAG00000010457	94.4028	0.876868	0.00168979	0.0320448	NUAK1
ENSBTAG00000057972	139.368	2.39887	0.00168803	0.0320448	H2AC6
ENSBTAG00000010833	24.3315	-0.888952	0.00170328	0.0320906	IL17RE
	29.3225	-0.809501	0.00169994	0.0320906	IFITM2
ENSBTAG00000017788	411.373	0.614021	0.00170427	0.0320906	AKT3
ENSBTAG00000051780	46.6917	-0.990788	0.0017285	0.0323503	RNASE12
ENSBTAG00000000015	229.584	0.618728	0.00181855	0.0334847	FOXRED2
ENSBTAG00000011001	599.809	0.654563	0.00182209	0.0334847	ERG
ENSBTAG00000023600	16.4727	1.61899	0.00182649	0.0335263	APOD
ENSBTAG00000006010	4734.05	0.851878	0.00184304	0.0337905	STAB2
	1698.02	-1.23358	0.00185387	0.0338704	LOC101903545
	76.0094	-0.723335	0.0018654	0.0340393	PTPRV
ENSBTAG00000015539	587.27	0.704365	0.00186746	0.0340393	RAPGEF5
ENSBTAG00000008568	97.6492	-1.48285	0.00187226	0.0340496	SLC25A45
ENSBTAG00000017278	3230.96	0.604649	0.00187265	0.0340496	ACBD5
ENSBTAG00000002680	22.4477	1.32503	0.00187453	0.0340496	TMEM132E
ENSBTAG00000007428	24.9189	1.02839	0.00189128	0.0343141	CDKL5
ENSBTAG00000046902	59.7121	0.626826	0.0018969	0.0343763	PABPC4L
ENSBTAG00000043546	12920.5	-1.12901	0.00190314	0.0344496	ND6
ENSBTAG00000060215	1112.78	-0.784438	0.00191196	0.0345694	MANF
ENSBTAG00000017999	1810.67	0.634968	0.00192641	0.0347506	TNRC6A
ENSBTAG00000015618	36.4653	2.73573	0.00193806	0.0349207	GDF15
	2826.97	0.978963	0.00194357	0.0349798	CYP2C85
	28.721	-1.45251	0.00195033	0.0350612	LOC507247
ENSBTAG00000046409	26.6247	1.2702	0.00196513	0.0351662	EGR2
ENSBTAG00000009658	498.411	1.07144	0.0019999	0.0356664	PLEK
	56.2993	-0.855498	0.00200389	0.0356768	LOC132346958
	138.187	1.0221	0.00200503	0.0356768	LOC100847412
ENSBTAG00000019497	533.975	0.767621	0.00201424	0.0357596	ILDR2
	22.8148	1.14628	0.00202832	0.0358473	LOC132344923
ENSBTAG00000003049	73.9944	0.666643	0.00208377	0.0364578	MICALL2
	85.398	-0.603584	0.00213839	0.0371238	LOC107132707
	58.1644	0.951861	0.00213773	0.0371238	LOC100337044
ENSBTAG00000016043	25.5924	-1.08004	0.00214637	0.037139	GNB3
ENSBTAG00000011095	54.3936	0.644042	0.00214419	0.037139	FAR2
ENSBTAG00000011661	43.1494	0.745506	0.00214933	0.0371494	CEP152
ENSBTAG00000009570	3625.56	1.01927	0.00216285	0.0372598	ANGPTL8
ENSBTAG00000014069	1878.91	-0.847601	0.00217811	0.0374406	PDK4
ENSBTAG00000005058	927.097	-0.656952	0.0021994	0.0375457	PHAF1
ENSBTAG00000040585	242.066	0.664991	0.00219801	0.0375457	NR6A1
ENSBTAG00000002083	4035.79	-0.684402	0.0022078	0.0376048	AUTS2
	41.3442	-1.30499	0.00222567	0.0377211	LOC132345342
ENSBTAG00000020447	72.6187	-0.689838	0.00223314	0.0378068	VSIG10L
ENSBTAG00000005278	515.071	0.619527	0.00224887	0.0380321	WEE1
ENSBTAG00000024803	133.698	0.611233	0.00225645	0.0380987	ENDOD1
ENSBTAG00000008017	18.1285	1.49436	0.00225766	0.0380987	UNC79
ENSBTAG00000000473	276.413	0.620392	0.00227347	0.038127	ATP10D
ENSBTAG00000002699	213.944	0.733731	0.00227392	0.038127	KIT
	424.092	0.973541	0.00227176	0.038127	SLC5A3
ENSBTAG00000008849	2166.89	-0.739725	0.0022885	0.0383305	SORT1
ENSBTAG00000014306	202.54	0.898041	0.00232505	0.0387772	DOP1B
ENSBTAG00000012302	75.1149	1.07279	0.00233597	0.0389179	RTN4RL1
ENSBTAG00000001517	2718.13	-0.603548	0.00237279	0.0394059	KRT18
ENSBTAG00000000011	3065.55	-1.17564	0.00238171	0.0395122	TDH
ENSBTAG00000002084	31.4828	1.14509	0.00240717	0.0398189	UNC5C
ENSBTAG00000032719	1240.7	-0.676689	0.0024246	0.0398619	TFRC
ENSBTAG00000021601	173.259	0.745263	0.00241892	0.0398619	PARD6B
ENSBTAG00000012407	3253.64	-0.598834	0.00246017	0.0402186	FOXA2
ENSBTAG00000020696	277.733	0.70604	0.00246925	0.0402831	HECW2
ENSBTAG00000008250	1136.01	-0.703106	0.00250532	0.0407024	SPRY4
ENSBTAG00000045989	122.719	0.951849	0.00251645	0.0407988	CDC42EP5
ENSBTAG00000001294	445.386	0.902552	0.00254206	0.0411289	PPP1R15A
	32.345	-1.44102	0.00257003	0.0414108	ASAH2
ENSBTAG00000021766	100.266	0.997157	0.00257366	0.0414267	HBEGF
	33.5115	-2.01326	0.00259689	0.0416723	LOC618787
ENSBTAG00000020865	337.091	0.614801	0.00262542	0.0420443	PELI1
ENSBTAG00000015939	71.6531	0.82639	0.00263372	0.0421342	NECTIN1
ENSBTAG00000039035	221.472	2.8484	0.00263932	0.0421808	HSPA6
	34.2642	0.676693	0.00266581	0.0424928	LOC101904332
ENSBTAG00000016542	6385.16	-0.767573	0.00267562	0.0425874	LAMB3
ENSBTAG00000002363	180.024	0.659445	0.00269891	0.0428277	SESN2
ENSBTAG00000021487	23.1726	1.22283	0.0027034	0.0428557	CIART
	133.642	-0.723338	0.00272059	0.0429547	LOC132342236
ENSBTAG00000019716	40.8028	1.72336	0.0027337	0.0429815	CXCL8
ENSBTAG00000012082	321.16	2.03182	0.00272975	0.0429815	TNFRSF12A
ENSBTAG00000002255	10875.8	-0.973218	0.00275027	0.0431196	BHMT
ENSBTAG00000014912	326.971	0.776081	0.00280428	0.043834	FMOD
ENSBTAG00000046502	202.75	0.640797	0.00283253	0.044101	ACBD6
ENSBTAG00000007439	232.528	1.01579	0.00284649	0.0441868	TENM4
ENSBTAG00000058190	8812.98	-1.37299	0.00291437	0.0451066	TSKU
	21.5491	1.2364	0.00292387	0.0451646	PCDHGA2
ENSBTAG00000007654	104.743	0.664387	0.00295498	0.0455877	CHST7
ENSBTAG00000006143	152.685	0.629728	0.00297305	0.0457891	CREB3L1
ENSBTAG00000000169	15.5413	1.64439	0.0029841	0.0458692	ASZ1
ENSBTAG00000021033	701.639	-0.666177	0.00308652	0.046915	SGK2
ENSBTAG00000014215	316.474	-0.622954	0.00309422	0.046964	CCDC86
	3096.92	-0.808433	0.00309863	0.0469854	C15H11orf96
ENSBTAG00000016169	2790.24	-0.789277	0.00310556	0.047045	ID1
ENSBTAG00000007693	59.7769	-1.20327	0.00311992	0.047217	SLC45A3
ENSBTAG00000026885	4288.93	-0.624813	0.00312393	0.0472321	ABCB11
ENSBTAG00000020450	22.0147	-1.04174	0.00313356	0.0473321	CLDND2
	15.7172	-0.893152	0.0031417	0.0474095	LOC112449665
	592.869	0.879186	0.00319445	0.0479749	LOC101902226
	27.5414	0.726118	0.00320514	0.0479976	LOC132343077
ENSBTAG00000018749	243.456	-0.723411	0.00321034	0.0480115	NUDT16
ENSBTAG00000005504	683.257	0.641752	0.00323769	0.0482091	TP53INP2
ENSBTAG00000026676	1329.48	0.798464	0.00326968	0.0485931	SDC3
ENSBTAG00000021196	718.284	-0.743285	0.00327444	0.0486178	NOPCHAP1
ENSBTAG00000051916	21.1017	0.928188	0.00329355	0.0488554	RIPPLY3
ENSBTAG00000005718	581.624	-0.841463	0.00331373	0.0489823	PLIN2
	208.583	0.750335	0.00331374	0.0489823	LOC101909028
ENSBTAG00000017540	54.0195	0.752962	0.00332498	0.0490896	FAM13C
	67.2686	-1.35185	0.00332888	0.049101	KEH36_t14
ENSBTAG00000016185	110.261	0.628404	0.00336157	0.0494438	ENAH
ENSBTAG00000017397	67.0802	0.787419	0.00337962	0.0495236	ZNF423
ENSBTAG00000019587	23.3232	1.13378	0.0033705	0.0495236	PI15

## Sheet: TableS2
Supplementary Table S2
Category	Term	Count	%	PValue	-log(p-value)	Genes	List Total	Pop Hits	Pop Total	Fold Enrichment	Bonferroni	Benjamini	FDR
GOTERM_BP_DIRECT	GO:0001525~angiogenesis	21	3.64583	1.86867e-11	10.7285	539369, 541004, 541236, 509963, 534500, 404193, 539491, 534010, 100300760, 503620, 407170, 281358, 505541, 281135, 527140, 538827, 513668, 282143, 511765, 509585, 282141	445	137	20393	7.02457	3.46078e-08	3.46078e-08	3.40472e-08
GOTERM_CC_DIRECT	GO:0062023~collagen-containing extracellular matrix	18	3.125	9.14895e-08	7.03863	338092, 282191, 509963, 532684, 404193, 286805, 536153, 614804, 281960, 282401, 282654, 514615, 281530, 513668, 281450, 282188, 510559, 282141	469	162	21608	5.11917	2.68975e-05	2.68979e-05	2.6166e-05
GOTERM_CC_DIRECT	GO:0005604~basement membrane	12	2.08333	5.35302e-07	6.2714	282094, 282191, 515235, 532684, 513668, 532572, 281154, 444872, 512308, 529939, 512171, 529670	469	74	21608	7.47122	0.000157366	7.86893e-05	7.65481e-05
GOTERM_CC_DIRECT	GO:0031012~extracellular matrix	17	2.95139	8.20155e-07	6.0861	282094, 539690, 534101, 281915, 286805, 286806, 512171, 281960, 520694, 282401, 281103, 509367, 529661, 281530, 281154, 510559, 533916	469	168	21608	4.6621	0.000241097	8.03752e-05	7.81881e-05
GOTERM_MF_DIRECT	GO:0008201~heparin binding	16	2.77778	1.72005e-07	6.76446	539369, 338092, 539358, 541004, 515235, 522921, 280828, 286805, 512171, 281960, 281103, 282654, 514615, 281530, 281154, 533916	448	127	19914	5.60011	0.000104917	0.000104923	0.000104407
GOTERM_BP_DIRECT	GO:0016477~cell migration	18	3.125	3.5157e-07	6.45399	618198, 539690, 784894, 532572, 281915, 504429, 536153, 529939, 280855, 503620, 504513, 530147, 788312, 407170, 281135, 786652, 509367, 281530	445	177	20393	4.66037	0.000650895	0.000253166	0.000249065
GOTERM_BP_DIRECT	GO:0007155~cell adhesion	21	3.64583	4.10095e-07	6.38712	540115, 338092, 100125301, 617453, 516067, 407177, 281839, 539750, 282118, 281960, 281103, 282654, 534578, 281002, 510554, 281530, 514537, 281450, 100139818, 515749, 529670	445	243	20393	3.96036	0.000759209	0.000253166	0.000249065
GOTERM_BP_DIRECT	GO:0010629~negative regulation of gene expression	15	2.60417	7.23489e-07	6.14057	518746, 782667, 512254, 513105, 338471, 512310, 538954, 515125, 789846, 280828, 786439, 615435, 282876, 282143, 515903	445	127	20393	5.41263	0.001339	0.000334975	0.000329549
GOTERM_CC_DIRECT	GO:0005783~endoplasmic reticulum	36	6.25	4.99355e-06	5.30159	617293, 104969740, 513105, 515222, 512310, 541236, 317697, 532684, 404180, 613972, 505206, 618618, 507327, 407170, 280795, 525072, 511899, 281002, 541187, 511639, 510329, 536495, 514688, 538457, 100125317, 540432, 537161, 534212, 518288, 514361, 528832, 527140, 281530, 536628, 282021, 789183	469	704	21608	2.35598	0.00146703	0.000367026	0.000357039
GOTERM_CC_DIRECT	GO:0005615~extracellular space	61	10.5903	9.77458e-06	5.0099	538547, 784894, 532684, 534101, 615037, 613972, 286805, 286806, 281867, 618618, 509304, 281103, 527573, 100336736, 512308, 519737, 282191, 535644, 767904, 617566, 522921, 538590, 112443864, 615107, 281137, 508763, 513668, 282143, 281450, 282188, 507990, 282141, 282021, 282261, 509963, 338078, 504429, 530239, 280713, 532219, 280832, 282259, 281168, 281960, 282654, 281043, 282094, 100125317, 540432…	469	1558	21608	1.80387	0.00286962	0.000574745	0.000559106
GOTERM_CC_DIRECT	GO:0005576~extracellular region	46	7.98611	1.25747e-05	4.9005	338092, 338078, 534101, 615037, 286805, 286806, 101902412, 512171, 281867, 280713, 282259, 281103, 281002, 281043, 100336736, 529670, 539467, 540830, 537301, 539741, 617566, 280828, 532572, 516067, 618677, 616019, 516380, 444872, 615107, 536153, 613667, 100297737, 281137, 532863, 282401, 534787, 508763, 508026, 281530, 538827, 282143, 100336523, 281154, 510559, 533916, 282261	469	1056	21608	2.00695	0.00369015	0.000616159	0.000599393
GOTERM_BP_DIRECT	GO:0030198~extracellular matrix organization	15	2.60417	2.15918e-06	5.66571	282191, 100125317, 515235, 538590, 281915, 286805, 286806, 512171, 281960, 282401, 282654, 514615, 513668, 282188, 533916	445	139	20393	4.94536	0.00399082	0.000799759	0.000786804
GOTERM_BP_DIRECT	GO:0007411~axon guidance	15	2.60417	5.31292e-06	5.27467	539369, 539358, 541004, 535644, 534500, 533256, 532572, 531141, 513095, 444872, 529939, 100336601, 281450, 100139818, 527573	445	150	20393	4.5827	0.00979131	0.00163992	0.00161336
GOTERM_BP_DIRECT	GO:0010718~positive regulation of epithelial to mesenchymal transition	7	1.21528	1.63783e-05	4.78573	613924, 530147, 515125, 282654, 532684, 614786, 534935	445	26	20393	12.338	0.0298775	0.00433323	0.00426304
GOTERM_MF_DIRECT	GO:0005201~extracellular matrix structural constituent	8	1.38889	2.69095e-05	4.57009	282191, 513668, 532572, 281154, 538590, 282188, 444872, 529670	448	40	19914	8.89018	0.016281	0.0082074	0.00816704
GOTERM_BP_DIRECT	GO:0045926~negative regulation of growth	5	0.868056	6.47938e-05	4.18847	286820, 404070, 404071, 613358, 768319	445	11	20393	20.8304	0.113081	0.0149998	0.0147568
GOTERM_BP_DIRECT	GO:0071294~cellular response to zinc ion	5	0.868056	0.000135606	3.86772	404070, 404071, 338036, 613358, 768319	445	13	20393	17.6258	0.222102	0.0279047	0.0274527
GOTERM_CC_DIRECT	GO:0009986~cell surface	19	3.29861	0.000684658	3.16453	540830, 539358, 618198, 511591, 537301, 784894, 787578, 522921, 404193, 615037, 530084, 531150, 536153, 534326, 445418, 510798, 508763, 281002, 281530	469	350	21608	2.50108	0.182381	0.0287556	0.0279732
GOTERM_CC_DIRECT	GO:0043235~receptor complex	12	2.08333	0.000792666	3.10091	280855, 503620, 783965, 280832, 407170, 515125, 784894, 532751, 527140, 404193, 616416, 504429	469	161	21608	3.43397	0.207954	0.0291305	0.0283378
GOTERM_MF_DIRECT	GO:0005509~calcium ion binding	31	5.38194	0.0001567	3.80493	539654, 338092, 100125301, 515222, 286820, 100337044, 317697, 539690, 532684, 523745, 407177, 100337081, 505206, 526544, 525072, 281662, 540115, 518746, 535066, 287026, 414735, 444872, 515491, 281117, 510915, 534569, 510554, 281530, 514537, 281154, 510559	448	648	19914	2.12651	0.0911676	0.0318624	0.0317057
GOTERM_MF_DIRECT	GO:0005021~vascular endothelial growth factor receptor activity	4	0.694444	0.000213635	3.67033	539369, 503620, 407170, 541004	448	6	19914	29.6339	0.122195	0.0325793	0.0324191
GOTERM_BP_DIRECT	GO:0002042~cell migration involved in sprouting angiogenesis	5	0.868056	0.000186592	3.72911	539369, 528390, 509367, 100139818, 512308	445	14	20393	16.3668	0.292205	0.0345568	0.033997

## Sheet: Table S3
Supplementary Table S3
Ingenuity Canonical Pathways	p-value	-log(p-value)	Ratio	z-score	Count	Molecules
Hepatic Fibrosis Signaling Pathway	1.28825e-06	5.89	0.0783	3.411	27	AKT3,BAMBI,CACNA2D3,CCL2,CCN2,COL1A2,CREB3L1,CREB3L3,CREB5,CXCL8,EDN1,FLT1,FOS,FZD4,ICAM1,IL33,ITGA10,ITGA6,JAK1,KDR,RALB,SMAD3,TCF4,TFRC,TGFBR3,TRPM7,VCAM1
Role of Chondrocytes in Rheumatoid Arthritis Signaling Pathway	1.99526e-05	4.7	0.112	3.051	13	ADAMTS4,ADAMTS5,CAPN2,CCL2,CEBPD,CXCL8,EGR1,FOS,FOXO3,IL33,MMP14,NOS2,PTGS2
Integrin cell surface interactions	2.18776e-05	4.66	0.143	2.53	10	COL1A2,COL5A2,HSPG2,ICAM1,ITGA10,ITGA6,KDR,PECAM1,THBS1,VCAM1
Pulmonary Fibrosis Idiopathic Signaling Pathway	2.69153e-05	4.57	0.0766	2.837	21	ADAMTS1,AKT3,CCN2,COL1A2,COL27A1,COL5A2,EDN1,EFNB2,EGR1,FGFR2,FOS,FOXO3,FZD4,HES1,MMP14,RALB,SMAD3,TCF4,TGFBR3,THBS1,WWTR1
Osteoarthritis Pathway	2.75423e-05	4.56	0.0881	2.673	17	ADAMTS4,ADAMTS5,CREB3L1,CREB3L3,CREB5,CXCL8,FOXO3,FZD4,HES1,ITGA10,ITGA6,MEF2C,NOS2,PTGS2,SMAD3,SMAD9,TCF4
Activin Inhibin Signaling Pathway	2.95121e-05	4.53	0.0962	2.84	15	AKT3,BAMBI,CCN2,COL1A2,FOS,FOSB,FOXO3,IL33,INHBA,PTGS2,SMAD3,SMAD9,SOX17,TCF4,TGFBR3
Extracellular matrix organization	5.24807e-05	4.28	0.118	2.714	11	ADAM12,ASPN,COL1A2,COL5A2,FMOD,HSPG2,ITGA6,LAMA4,LAMB3,LAMC1,TNXB
Interleukin-10 signaling	0.000102329	3.99	0.175	2.646	7	CCL2,CXCL10,CXCL8,ICAM1,IL10RA,JAK1,PTGS2
FAK Signaling	0.000125893	3.9	0.0578	4.382	30	ADGRG6,ADGRL4,AKT3,APLNR,AVPR1A,CALCRL,CAPN2,CDH5,COL1A2,ECM2,EFNB2,ETV4,FLT1,FOS,FZD4,IGF1R,IL10RA,IL17RE,IL33,ITGA10,ITGA6,KDR,KIT,MCHR1,MET,MMP14,RALB,S1PR1,TCF4,TGFBR3
Apelin Endothelial Signaling Pathway	0.000138038	3.86	0.0992	3.317	12	AKT3,APLN,APLNR,CCL2,FOS,GNB3,ICAM1,MEF2C,PLCB1,RALB,SMAD3,VCAM1
IL-15 Production	0.000158489	3.8	0.105	2.111	11	EPHA6,FGFR2,FLT1,IGF1R,JAK1,KDR,KIT,MERTK,MET,PEAK1,ROR1
Corticotropin Releasing Hormone Signaling	0.00017378	3.76	0.0968	2.333	12	CACNA2D3,CREB3L1,CREB3L3,CREB5,FOS,GUCY2D,ITPR1,MEF2C,NOS2,NPR3,NR4A1,PTGS2
Oxytocin Signaling Pathway	0.00020893	3.68	0.0749	2	17	AKT3,CACNA2D3,CREB3L1,CREB3L3,CREB5,CXCL8,FOS,GNB3,GUCY2D,ITPR1,KCNT2,MEF2C,NPR3,PLA2G4A,PLCB1,PTGS2,RALB
Sperm Motility	0.000275423	3.56	0.0758	2	16	EPHA6,FGFR2,FLT1,GNB3,IGF1R,ITPR1,JAK1,KDR,KIT,MERTK,MET,PDE4B,PEAK1,PLA2G4A,PLCB1,ROR1
Tumor Microenvironment Pathway	0.000281838	3.55	0.0867	3.051	13	AKT3,CCL2,COL1A2,CXCL8,FGF23,FOS,FOXO3,ICAM1,MMP14,NOS2,PTGS2,RALB,SLC2A1
IGF-1 Signaling	0.000301995	3.52	0.105	2.236	10	AKT3,CCN2,FOS,FOXO3,IGF1R,IGFBP1,IGFBP3,JAK1,NEDD4,RALB
Atherosclerosis Signaling	0.000331131	3.48	0.104	2.333	10	ALOX15B,APOA4,CCL2,COL1A2,CXCL8,ICAM1,IL33,PLA2G4A,TNFRSF12A,VCAM1
IL-33 Signaling Pathway	0.000331131	3.48	0.0902	2.887	12	AKT3,CCL2,CREB3L1,CREB3L3,CREB5,CXCL8,FOS,ICAM1,IL33,KIT,PTGS2,VCAM1
Role of Tissue Factor in Cancer	0.000363078	3.44	0.0805	3.207	14	AKT3,CCN2,CXCL8,EGR1,FLT1,FOS,ITGA6,KDR,MET,PLCB1,PTGS2,RALB,TFPI,TGFBR3
Syndecan interactions	0.000446684	3.35	0.208	2.236	5	COL1A2,COL5A2,ITGA6,SDC3,THBS1
Cardiac Hypertrophy Signaling (Enhanced)	0.000977237	3.01	0.0548	2.683	25	AKT3,CACNA2D3,CD70,CXCL8,EDN1,ENPP6,FGF23,FGFR2,FZD4,GNB3,IGF1R,IL10RA,IL17RE,IL33,ITGA10,ITGA6,ITPR1,MEF2C,MKNK1,PDE3A,PDE4B,PLCB1,PTGS2,RALB,TGFBR3
Factors Promoting Cardiogenesis in Vertebrates	0.001	3	0.0846	2.53	11	BMP6,CREB3L1,CREB3L3,CREB5,FZD4,GJA5,MEF2C,PLCB1,SMAD9,TCF4,TGFBR3
IL-17 Signaling	0.00107152	2.97	0.084	2.111	11	AKT3,CCL2,CD70,CXCL8,FOS,IL17RE,IL33,JAK1,NOS2,PTGS2,RALB
PTEN Signaling	0.00107152	2.97	0.084	-2.333	11	AKT3,CNKSR3,FGFR2,FLT1,FOXO3,IGF1R,ITGA10,ITGA6,KDR,RALB,TGFBR3
Apelin Liver Signaling Pathway	0.00131826	2.88	0.222	2	4	APLN,APLNR,COL1A2,EDN1
Role of Macrophages, Fibroblasts and Endothelial Cells in Rheumatoid Arthritis	0.00141254	2.85	0.0632	2.668	17	ADAMTS4,AKT3,CCL2,CEBPD,CREB3L1,CREB3L3,CREB5,CXCL8,FOS,FZD4,ICAM1,IL33,NOS2,PLCB1,RALB,TCF4,VCAM1
Regulation of the Epithelial Mesenchymal Transition by Growth Factors Pathway	0.00199526	2.7	0.0736	2.111	12	AKT3,CD70,EGR1,FGF23,FGFR2,FOS,JAK1,MEST,MET,RALB,SMAD3,WWTR1
VEGF Family Ligand-Receptor Interactions	0.00295121	2.53	0.101	2.449	7	AKT3,FLT1,FOS,KDR,NRP2,PLA2G4A,RALB
S100 Family Signaling Pathway	0.00338844	2.47	0.0481	3.402	28	ADGRG6,ADGRL4,AKT3,APLNR,AVPR1A,CACNA2D3,CALCRL,CREB3L1,CREB3L3,CREB5,CXCL8,ETV4,FGFR2,FOS,FZD4,IL10RA,ITPR1,JAK1,MCHR1,MMP14,NOS2,PLA2G4A,PLCB1,S1PR1,SMAD3,SMAD9,TCF4,VCAM1
HIF1α Signaling	0.00363078	2.44	0.0686	2.309	12	AKT3,BMP6,CAMK1G,EDN1,FLT1,KDR,MET,MKNK1,MMP14,NOS2,RALB,SLC2A1
EGR2 and SOX10-mediated initiation of Schwann cell myelination	0.00398107	2.4	0.167	2	4	ADGRG6,EGR2,LAMC1,WWTR1
CREB Signaling in Neurons	0.00537032	2.27	0.0489	2.985	24	ADGRG6,ADGRL4,AKT3,APLNR,AVPR1A,BMP6,CACNA2D3,CALCRL,CREB3L1,CREB3L3,CREB5,FGFR2,FLT1,FZD4,GNB3,GRIN2C,IGF1R,ITPR1,KDR,MCHR1,PLCB1,RALB,S1PR1,TGFBR3
Pulmonary Healing Signaling Pathway	0.00676083	2.17	0.0663	2.714	11	DLK1,FGFR2,FZD4,KDR,MMP14,PECAM1,RALB,SMAD9,TCF4,THBS1,WWTR1
RAR Activation	0.00691831	2.16	0.0519	2.065	19	AKT3,ALDH1A3,CD70,COL1A2,CREB3L1,CREB3L3,CREB5,CXCL8,DLK1,ENPP6,FOS,IGFBP3,IL33,KIT,PDE3A,PDE4B,RXRG,SMAD3,TGFBR3
Cell surface interactions at the vascular wall	0.00707946	2.15	0.0792	2.828	8	ANGPT2,COL1A2,GRB7,ITGA6,MERTK,PECAM1,SDC3,SLC7A8
Eicosanoid Signaling	0.00954993	2.02	0.0583	2.496	13	AKT3,ALOX15B,CREB3L1,CREB3L3,CREB5,EGR1,GNB3,PLA2G4A,PLCB1,PTGIS,PTGS2,RALB,TCF4
IL-8 Signaling	0.0102329	1.99	0.0625	2.714	11	AKT3,ANGPT2,CXCL8,FLT1,FOS,GNB3,ICAM1,KDR,PTGS2,RALB,VCAM1
MIF Regulation of Innate Immunity	0.0125893	1.9	0.121	2	4	FOS,NOS2,PLA2G4A,PTGS2
Heparan Sulfate Biosynthesis (Late Stages)	0.0154882	1.81	0.0943	-2	5	CES3,NDST1,SULT1C2,SULT1C3,WSCD1
Gap Junction Signaling	0.0158489	1.8	0.053	2.138	14	AKT3,CREB3L1,CREB3L3,CREB5,GJA5,GUCY2D,ITPR1,NPR3,PLA2G4A,PLCB1,RALB,SMAD3,TCF4,TUBB6
HMGB1 Signaling	0.0169824	1.77	0.0638	2.646	9	AKT3,CCL2,CD70,CXCL8,FOS,ICAM1,IL33,RALB,VCAM1
Adrenomedullin signaling pathway	0.0169824	1.77	0.0606	2.53	10	AKT3,CALCRL,FOS,GUCY2D,IL33,ITPR1,NPR3,PLCB1,RALB,RXRG
PI3K/AKT Signaling	0.0190546	1.72	0.0595	2	10	AKT3,FOXO3,GDF15,IL10RA,IL17RE,ITGA10,ITGA6,JAK1,PTGS2,RALB
Nitric Oxide Signaling in the Cardiovascular System	0.0194984	1.71	0.0714	2.236	7	AKT3,ARG2,CACNA2D3,FLT1,GUCY2D,ITPR1,KDR
ABRA Signaling Pathway	0.0199526	1.7	0.0779	2.449	6	CCN2,EGR1,FOS,FOSB,MEF2C,SVIL
PIP3 activates AKT signaling	0.0213796	1.67	0.065	2.121	8	AKT3,FGF23,FGFR2,FOXO3,IL33,KIT,MET,NR4A1
Estrogen Receptor Signaling	0.0213796	1.67	0.0488	2.496	16	AKT3,ARG2,CACNA2D3,CREB3L1,CREB3L3,CREB5,FOS,FOXO3,GNB3,HES1,IGF1R,JAK1,MMP14,MT-ND6,PLCB1,RALB
Heparan Sulfate Biosynthesis	0.0223872	1.65	0.0862	-2	5	CES3,NDST1,SULT1C2,SULT1C3,WSCD1
Role of MAPK Signaling in Inhibiting the Pathogenesis of Influenza	0.0223872	1.65	0.0862	2.236	5	CCL2,CXCL10,CXCL8,PLA2G4A,PTGS2
Cholecystokinin/Gastrin-mediated Signaling	0.0245471	1.61	0.068	2.646	7	FOS,IL33,ITPR1,MEF2C,PLCB1,PTGS2,RALB
Synaptic Long Term Depression	0.0251189	1.6	0.0596	2.333	9	CACNA2D3,GUCY2D,IGF1R,ITPR1,NOS2,NPR3,PLA2G4A,PLCB1,RALB
NF-κB Signaling	0.0251189	1.6	0.0596	2.333	9	AKT3,FGFR2,FLT1,IGF1R,IL33,KDR,PELI1,RALB,TGFBR3
Endothelin-1 Signaling	0.0269153	1.57	0.0588	2.333	9	EDN1,FOS,GUCY2D,ITPR1,NOS2,PLA2G4A,PLCB1,PTGS2,RALB
IL-7 Signaling Pathway	0.0288403	1.54	0.0806	2	5	AKT3,FOXO3,JAK1,MET,SLC2A1
Integration of energy metabolism	0.0338844	1.47	0.069	2	6	ACSL4,GNB3,ITPR1,PLCB1,SLC2A1,STXBP1
HEY1 Signaling Pathway	0.0363078	1.44	0.0588	2.121	8	AKT3,BMP6,DLL4,MEF2C,MMP14,SMAD3,SMAD9,TGFBR3
Renal Cell Carcinoma Signaling	0.0380189	1.42	0.0746	2	5	AKT3,FOS,MET,RALB,SLC2A1
Thyroid Cancer Signaling	0.040738	1.39	0.0735	2.236	5	AKT3,CXCL8,FOS,RALB,TCF4
HGF Signaling	0.0416869	1.38	0.0609	2	7	AKT3,FOS,ITGA10,ITGA6,MET,PTGS2,RALB
O-linked glycosylation	0.0467735	1.33	0.0638	2.449	6	ADAMTS1,ADAMTS2,ADAMTS4,ADAMTS5,THBS1,THBS2
Response to elevated platelet cytosolic Ca2+	0.0467735	1.33	0.0593	2.646	7	ENDOD1,NHLRC2,PCDH7,PECAM1,PHACTR2,PLEK,THBS1
Cellular Effects of Sildenafil (Viagra)	0.047863	1.32	0.0407	-2.132	22	ADGRG6,ADGRL4,AKT3,APLNR,AVPR1A,CACNA2D3,CALCRL,CAPN2,CREB3L1,CREB3L3,CREB5,FZD4,GNB3,GUCY2D,ID1,MCHR1,MEF2C,NOS2,PDE3A,S1PR1,SMAD3,TGFBR3
Signaling by VEGF	0.0489779	1.31	0.0632	2.236	6	AKT3,CDH5,FLT1,ITPR1,KDR,NRP2
CDK5 Signaling	0.0489779	1.31	0.0632	2	6	EGR1,FOSB,ITGA6,LAMB3,LAMC1,RALB

## Sheet: TableS4
Supplementary Table S4
#node1	node2	node1_string_id	node2_string_id	combined_score
ABCB11	SLC51B	9913.ENSBTAP00000043977	9913.ENSBTAP00000004864	0.778
ABCB11	CYP7A1	9913.ENSBTAP00000043977	9913.ENSBTAP00000006957	0.82
ABCB11	ATP8B1	9913.ENSBTAP00000043977	9913.ENSBTAP00000007542	0.815
ABCB11	SLC22A7	9913.ENSBTAP00000043977	9913.ENSBTAP00000008336	0.703
ABCG1	CYP7A1	9913.ENSBTAP00000066586	9913.ENSBTAP00000006957	0.718
ACER2	ASAH2	9913.ENSBTAP00000014354	9913.ENSBTAP00000004585	0.988
ACKR3	CXCL8	9913.ENSBTAP00000024512	9913.ENSBTAP00000026275	0.704
ACKR3	ADM	9913.ENSBTAP00000024512	9913.ENSBTAP00000072566	0.71
ACKR3	CXCL10	9913.ENSBTAP00000024512	9913.ENSBTAP00000039324	0.721
ACOT12	UNG	9913.ENSBTAP00000014753	9913.ENSBTAP00000029559	0.903
ACSL1	ELOVL5	9913.ENSBTAP00000061904	9913.ENSBTAP00000004358	0.672
ACSL1	PLIN2	9913.ENSBTAP00000061904	9913.ENSBTAP00000007519	0.669
ACSL1	UNG	9913.ENSBTAP00000061904	9913.ENSBTAP00000029559	0.737
ACSL1	PDK4	9913.ENSBTAP00000061904	9913.ENSBTAP00000038686	0.608
ACSL1	ACSL4	9913.ENSBTAP00000061904	9913.ENSBTAP00000050572	0.76
ACSL1	INSIG1	9913.ENSBTAP00000061904	9913.ENSBTAP00000065040	0.631
ACSL4	PTGS2	9913.ENSBTAP00000050572	9913.ENSBTAP00000018774	0.622
ACSL4	TFRC	9913.ENSBTAP00000050572	9913.ENSBTAP00000043726	0.635
ADAM12	ADAMTS2	9913.ENSBTAP00000061731	9913.ENSBTAP00000019526	0.623
ADAM12	MMP14	9913.ENSBTAP00000061731	9913.ENSBTAP00000019744	0.623
ADAMTS1	TIMP3	9913.ENSBTAP00000000944	9913.ENSBTAP00000027504	0.66
ADAMTS2	TNXB	9913.ENSBTAP00000019526	9913.ENSBTAP00000001893	0.74
ADAMTS2	COL5A2	9913.ENSBTAP00000019526	9913.ENSBTAP00000072305	0.745
ADAMTS2	FBN1	9913.ENSBTAP00000019526	9913.ENSBTAP00000064428	0.755
ADAMTS2	COL1A2	9913.ENSBTAP00000019526	9913.ENSBTAP00000033771	0.84
ADAMTS4	CCL2	9913.ENSBTAP00000017583	9913.ENSBTAP00000013146	0.613
ADAMTS4	PTGS2	9913.ENSBTAP00000017583	9913.ENSBTAP00000018774	0.702
ADAMTS4	TIMP3	9913.ENSBTAP00000017583	9913.ENSBTAP00000027504	0.737
ADAMTS5	PTGS2	9913.ENSBTAP00000000849	9913.ENSBTAP00000018774	0.655
ADAMTS5	TIMP3	9913.ENSBTAP00000000849	9913.ENSBTAP00000027504	0.845
ADM	EDN1	9913.ENSBTAP00000072566	9913.ENSBTAP00000010649	0.663
ADM	CALCRL	9913.ENSBTAP00000072566	9913.ENSBTAP00000011169	0.999
AKT3	NOS2	9913.ENSBTAP00000023654	9913.ENSBTAP00000009062	0.92
AKT3	PLEK	9913.ENSBTAP00000023654	9913.ENSBTAP00000012724	0.701
AKT3	CREB3L3	9913.ENSBTAP00000023654	9913.ENSBTAP00000013478	0.662
AKT3	FOXO3	9913.ENSBTAP00000023654	9913.ENSBTAP00000014920	0.975
AKT3	CREB3L1	9913.ENSBTAP00000023654	9913.ENSBTAP00000071063	0.663
AKT3	CREB5	9913.ENSBTAP00000023654	9913.ENSBTAP00000061067	0.733
AKT3	NR4A1	9913.ENSBTAP00000023654	9913.ENSBTAP00000057165	0.908
ALOX15B	PLA2G4A	9913.ENSBTAP00000011570	9913.ENSBTAP00000056878	0.691
ALOX15B	PTGS2	9913.ENSBTAP00000011570	9913.ENSBTAP00000018774	0.917
ANGPT2	KDR	9913.ENSBTAP00000014656	9913.ENSBTAP00000001038	0.926
ANGPT2	KIT	9913.ENSBTAP00000014656	9913.ENSBTAP00000003498	0.766
ANGPT2	MET	9913.ENSBTAP00000014656	9913.ENSBTAP00000008102	0.694
ANGPT2	EDN1	9913.ENSBTAP00000014656	9913.ENSBTAP00000010649	0.8
ANGPT2	ICAM1	9913.ENSBTAP00000014656	9913.ENSBTAP00000013608	0.7
ANGPT2	DLL4	9913.ENSBTAP00000014656	9913.ENSBTAP00000013680	0.647
ANGPT2	VCAM1	9913.ENSBTAP00000014656	9913.ENSBTAP00000042029	0.61
ANGPT2	THBS1	9913.ENSBTAP00000014656	9913.ENSBTAP00000074010	0.62
ANGPT2	CCN2	9913.ENSBTAP00000014656	9913.ENSBTAP00000073256	0.627
ANGPT2	CXCL8	9913.ENSBTAP00000014656	9913.ENSBTAP00000026275	0.699
ANGPT2	CDH5	9913.ENSBTAP00000014656	9913.ENSBTAP00000055011	0.733
ANGPT2	IGF1R	9913.ENSBTAP00000014656	9913.ENSBTAP00000028690	0.734
ANGPT2	PECAM1	9913.ENSBTAP00000014656	9913.ENSBTAP00000068562	0.739
ANGPT2	FGFR2	9913.ENSBTAP00000014656	9913.ENSBTAP00000059738	0.771
ANGPT2	FLT1	9913.ENSBTAP00000014656	9913.ENSBTAP00000053725	0.951
ANGPTL4	PLIN2	9913.ENSBTAP00000003204	9913.ENSBTAP00000007519	0.674
ANGPTL4	PDK4	9913.ENSBTAP00000003204	9913.ENSBTAP00000038686	0.721
ANGPTL4	ANGPTL8	9913.ENSBTAP00000003204	9913.ENSBTAP00000043232	0.978
APLN	DLL4	9913.ENSBTAP00000026630	9913.ENSBTAP00000013680	0.678
APLN	APLNR	9913.ENSBTAP00000026630	9913.ENSBTAP00000039331	0.999
APLNR	GJA5	9913.ENSBTAP00000039331	9913.ENSBTAP00000008837	0.61
APLNR	GNB3	9913.ENSBTAP00000039331	9913.ENSBTAP00000071051	0.83
ARG2	NOS2	9913.ENSBTAP00000053934	9913.ENSBTAP00000009062	0.972
ASPN	POSTN	9913.ENSBTAP00000034926	9913.ENSBTAP00000055657	0.719
AVPR1A	PLCB1	9913.ENSBTAP00000009443	9913.ENSBTAP00000046644	0.642
AVPR1A	EDN1	9913.ENSBTAP00000009443	9913.ENSBTAP00000010649	0.649
AVPR1A	CXCL8	9913.ENSBTAP00000009443	9913.ENSBTAP00000026275	0.66
BAMBI	BMP2	9913.ENSBTAP00000003960	9913.ENSBTAP00000006739	0.601
BAMBI	FZD6	9913.ENSBTAP00000003960	9913.ENSBTAP00000061759	0.919
BAMBI	FZD4	9913.ENSBTAP00000003960	9913.ENSBTAP00000053606	0.923
BCL6B	SOHLH2	9913.ENSBTAP00000027787	9913.ENSBTAP00000025231	0.651
BIN1	SNX2	9913.ENSBTAP00000070006	9913.ENSBTAP00000035453	0.73
BMP2	SMAD3	9913.ENSBTAP00000006739	9913.ENSBTAP00000016728	0.626
BMP2	SMAD9	9913.ENSBTAP00000006739	9913.ENSBTAP00000009982	0.743
BMP2	BMP6	9913.ENSBTAP00000006739	9913.ENSBTAP00000025614	0.947
BMP6	SMAD9	9913.ENSBTAP00000025614	9913.ENSBTAP00000009982	0.607
BMP6	SMAD3	9913.ENSBTAP00000025614	9913.ENSBTAP00000016728	0.614
BMP6	BMPER	9913.ENSBTAP00000025614	9913.ENSBTAP00000065317	0.793
CACNA2D3	RASGRP3	9913.ENSBTAP00000065422	9913.ENSBTAP00000063477	0.65
CAMK1G	CREB3L3	9913.ENSBTAP00000021995	9913.ENSBTAP00000013478	0.652
CAMK1G	CREB3L1	9913.ENSBTAP00000021995	9913.ENSBTAP00000071063	0.662
CAMK1G	CREB5	9913.ENSBTAP00000021995	9913.ENSBTAP00000061067	0.677
CAV2	CAVIN2	9913.ENSBTAP00000058170	9913.ENSBTAP00000024617	0.718
CAV2	CAVIN1	9913.ENSBTAP00000058170	9913.ENSBTAP00000053553	0.893
CAVIN1	ROR1	9913.ENSBTAP00000053553	9913.ENSBTAP00000016333	0.694
CCDC112	CEP152	9913.ENSBTAP00000002468	9913.ENSBTAP00000069092	0.687
CCL2	FOS	9913.ENSBTAP00000013146	9913.ENSBTAP00000005660	0.614
CCL2	NOS2	9913.ENSBTAP00000013146	9913.ENSBTAP00000009062	0.634
CCL2	EDN1	9913.ENSBTAP00000013146	9913.ENSBTAP00000010649	0.639
CCL2	THBS1	9913.ENSBTAP00000013146	9913.ENSBTAP00000074010	0.619
CCL2	MRC1	9913.ENSBTAP00000013146	9913.ENSBTAP00000051181	0.643
CCL2	CCN2	9913.ENSBTAP00000013146	9913.ENSBTAP00000073256	0.644
CCL2	IL33	9913.ENSBTAP00000013146	9913.ENSBTAP00000024412	0.704
CCL2	PECAM1	9913.ENSBTAP00000013146	9913.ENSBTAP00000068562	0.705
CCL2	CXCL3	9913.ENSBTAP00000013146	9913.ENSBTAP00000043331	0.751
CCL2	PTGS2	9913.ENSBTAP00000013146	9913.ENSBTAP00000018774	0.771
CCL2	LOC534578	9913.ENSBTAP00000013146	9913.ENSBTAP00000042031	0.827
CCL2	VCAM1	9913.ENSBTAP00000013146	9913.ENSBTAP00000042029	0.831
CCL2	ICAM1	9913.ENSBTAP00000013146	9913.ENSBTAP00000013608	0.934
CCL2	CXCL10	9913.ENSBTAP00000013146	9913.ENSBTAP00000039324	0.95
CCL2	CXCL8	9913.ENSBTAP00000013146	9913.ENSBTAP00000026275	0.998
CCN2	EDN1	9913.ENSBTAP00000073256	9913.ENSBTAP00000010649	0.798
CCN2	EGR1	9913.ENSBTAP00000073256	9913.ENSBTAP00000013284	0.607
CCN2	SMAD3	9913.ENSBTAP00000073256	9913.ENSBTAP00000016728	0.81
CCN2	PTGS2	9913.ENSBTAP00000073256	9913.ENSBTAP00000018774	0.621
CCN2	TIMP3	9913.ENSBTAP00000073256	9913.ENSBTAP00000027504	0.778
CCN2	COL1A2	9913.ENSBTAP00000073256	9913.ENSBTAP00000033771	0.858
CCN2	POSTN	9913.ENSBTAP00000073256	9913.ENSBTAP00000055657	0.785
CCN2	FBN1	9913.ENSBTAP00000073256	9913.ENSBTAP00000064428	0.664
CCN2	PECAM1	9913.ENSBTAP00000073256	9913.ENSBTAP00000068562	0.628
CCN2	THBS1	9913.ENSBTAP00000073256	9913.ENSBTAP00000074010	0.837
CD276	CD70	9913.ENSBTAP00000026300	9913.ENSBTAP00000012860	0.649
CD93	MMRN2	9913.ENSBTAP00000051405	9913.ENSBTAP00000004563	0.66
CDH5	KDR	9913.ENSBTAP00000055011	9913.ENSBTAP00000001038	0.978
CDH5	KIT	9913.ENSBTAP00000055011	9913.ENSBTAP00000003498	0.635
CDH5	GJA5	9913.ENSBTAP00000055011	9913.ENSBTAP00000008837	0.622
CDH5	ICAM1	9913.ENSBTAP00000055011	9913.ENSBTAP00000013608	0.765
CDH5	DLL4	9913.ENSBTAP00000055011	9913.ENSBTAP00000013680	0.744
CDH5	NRP1	9913.ENSBTAP00000055011	9913.ENSBTAP00000026471	0.757
CDH5	CLDN5	9913.ENSBTAP00000055011	9913.ENSBTAP00000029418	0.961
CDH5	EFNB2	9913.ENSBTAP00000055011	9913.ENSBTAP00000035226	0.669
CDH5	VCAM1	9913.ENSBTAP00000055011	9913.ENSBTAP00000042029	0.774
CDH5	LOC534578	9913.ENSBTAP00000055011	9913.ENSBTAP00000042031	0.767
CDH5	FLT1	9913.ENSBTAP00000055011	9913.ENSBTAP00000053725	0.778
CDH5	PECAM1	9913.ENSBTAP00000055011	9913.ENSBTAP00000068562	0.999
CDKL5	STXBP1	9913.ENSBTAP00000073932	9913.ENSBTAP00000050665	0.63
CEBPB	FOS	9913.ENSBTAP00000073202	9913.ENSBTAP00000005660	0.715
CEBPB	EGR1	9913.ENSBTAP00000073202	9913.ENSBTAP00000013284	0.758
CEBPB	PLIN3	9913.ENSBTAP00000073202	9913.ENSBTAP00000015669	0.605
CEBPB	SMAD3	9913.ENSBTAP00000073202	9913.ENSBTAP00000016728	0.612
CEBPB	PTGS2	9913.ENSBTAP00000073202	9913.ENSBTAP00000018774	0.618
CEBPB	COX2	9913.ENSBTAP00000073202	9913.ENSBTAP00000053151	0.704
CEBPB	CEBPD	9913.ENSBTAP00000073202	9913.ENSBTAP00000070327	0.737
CEBPD	FOS	9913.ENSBTAP00000070327	9913.ENSBTAP00000005660	0.659
CEBPD	COX2	9913.ENSBTAP00000070327	9913.ENSBTAP00000053151	0.683
CHST15	CHST7	9913.ENSBTAP00000004287	9913.ENSBTAP00000010069	0.79
CIART	NR1D1	9913.ENSBTAP00000071444	9913.ENSBTAP00000065454	0.608
CLDN5	GJA5	9913.ENSBTAP00000029418	9913.ENSBTAP00000008837	0.666
CLDN5	ICAM1	9913.ENSBTAP00000029418	9913.ENSBTAP00000013608	0.7
CLDN5	MFSD2A	9913.ENSBTAP00000029418	9913.ENSBTAP00000017353	0.682
CLDN5	VCAM1	9913.ENSBTAP00000029418	9913.ENSBTAP00000042029	0.677
CLDN5	LOC534578	9913.ENSBTAP00000029418	9913.ENSBTAP00000042031	0.692
CLDN5	PECAM1	9913.ENSBTAP00000029418	9913.ENSBTAP00000068562	0.808
CLEC14A	MMRN2	9913.ENSBTAP00000008066	9913.ENSBTAP00000004563	0.735
COL1A2	TNXB	9913.ENSBTAP00000033771	9913.ENSBTAP00000001893	0.618
COL1A2	LOXL2	9913.ENSBTAP00000033771	9913.ENSBTAP00000008159	0.615
COL1A2	ITGA10	9913.ENSBTAP00000033771	9913.ENSBTAP00000011023	0.727
COL1A2	LAMC1	9913.ENSBTAP00000033771	9913.ENSBTAP00000015881	0.665
COL1A2	SMAD3	9913.ENSBTAP00000033771	9913.ENSBTAP00000016728	0.652
COL1A2	FMOD	9913.ENSBTAP00000033771	9913.ENSBTAP00000019854	0.81
COL1A2	LTBP1	9913.ENSBTAP00000033771	9913.ENSBTAP00000026435	0.602
COL1A2	TIMP3	9913.ENSBTAP00000033771	9913.ENSBTAP00000027504	0.682
COL1A2	P4HA2	9913.ENSBTAP00000033771	9913.ENSBTAP00000056064	0.609
COL1A2	LAMA4	9913.ENSBTAP00000033771	9913.ENSBTAP00000067771	0.633
COL1A2	COL4A1	9913.ENSBTAP00000033771	9913.ENSBTAP00000035211	0.682
COL1A2	THBS1	9913.ENSBTAP00000033771	9913.ENSBTAP00000074010	0.69
COL1A2	P4HA1	9913.ENSBTAP00000033771	9913.ENSBTAP00000044089	0.692
COL1A2	THBS2	9913.ENSBTAP00000033771	9913.ENSBTAP00000071758	0.695
COL1A2	ITGA6	9913.ENSBTAP00000033771	9913.ENSBTAP00000066450	0.775
COL1A2	POSTN	9913.ENSBTAP00000033771	9913.ENSBTAP00000055657	0.833
COL1A2	FBN1	9913.ENSBTAP00000033771	9913.ENSBTAP00000064428	0.942
COL1A2	COL5A2	9913.ENSBTAP00000033771	9913.ENSBTAP00000072305	0.984
COL27A1	COL4A1	9913.ENSBTAP00000063757	9913.ENSBTAP00000035211	0.663
COL27A1	COL5A2	9913.ENSBTAP00000063757	9913.ENSBTAP00000072305	0.679
COL4A1	LOXL2	9913.ENSBTAP00000035211	9913.ENSBTAP00000008159	0.625
COL4A1	ITGA10	9913.ENSBTAP00000035211	9913.ENSBTAP00000011023	0.734
COL4A1	LAMC1	9913.ENSBTAP00000035211	9913.ENSBTAP00000015881	0.773
COL4A1	HSPG2	9913.ENSBTAP00000035211	9913.ENSBTAP00000022744	0.661
COL4A1	LAMA4	9913.ENSBTAP00000035211	9913.ENSBTAP00000067771	0.639
COL4A1	THBS2	9913.ENSBTAP00000035211	9913.ENSBTAP00000071758	0.645
COL4A1	P4HA2	9913.ENSBTAP00000035211	9913.ENSBTAP00000056064	0.658
COL4A1	FBN1	9913.ENSBTAP00000035211	9913.ENSBTAP00000064428	0.675
COL4A1	COL5A2	9913.ENSBTAP00000035211	9913.ENSBTAP00000072305	0.695
COL4A1	THBS1	9913.ENSBTAP00000035211	9913.ENSBTAP00000074010	0.7
COL4A1	ITGA6	9913.ENSBTAP00000035211	9913.ENSBTAP00000066450	0.825
COL5A2	POSTN	9913.ENSBTAP00000072305	9913.ENSBTAP00000055657	0.759
COL5A2	FBN1	9913.ENSBTAP00000072305	9913.ENSBTAP00000064428	0.942
COL5A2	LAMA4	9913.ENSBTAP00000072305	9913.ENSBTAP00000067771	0.654
COL5A2	THBS2	9913.ENSBTAP00000072305	9913.ENSBTAP00000071758	0.672
COX2	ND6	9913.ENSBTAP00000053151	9913.ENSBTAP00000053156	0.983
CREB3L1	CREB3L3	9913.ENSBTAP00000071063	9913.ENSBTAP00000013478	0.934
CREB3L1	CREB5	9913.ENSBTAP00000071063	9913.ENSBTAP00000061067	0.913
CREB3L3	CREB5	9913.ENSBTAP00000013478	9913.ENSBTAP00000061067	0.915
CREB5	FOS	9913.ENSBTAP00000061067	9913.ENSBTAP00000005660	0.677
CRELD2	XBP1	9913.ENSBTAP00000054551	9913.ENSBTAP00000007835	0.639
CRELD2	MANF	9913.ENSBTAP00000054551	9913.ENSBTAP00000042500	0.956
CTNNAL1	SNTB2	9913.ENSBTAP00000006577	9913.ENSBTAP00000002168	0.603
CTNNAL1	FGD5	9913.ENSBTAP00000006577	9913.ENSBTAP00000016893	0.664
CTPS1	GAR1	9913.ENSBTAP00000002131	9913.ENSBTAP00000063824	0.62
CTPS1	DHODH	9913.ENSBTAP00000002131	9913.ENSBTAP00000026495	0.775
CXCL10	ICAM1	9913.ENSBTAP00000039324	9913.ENSBTAP00000013608	0.763
CXCL10	IL33	9913.ENSBTAP00000039324	9913.ENSBTAP00000024412	0.633
CXCL10	CXCL8	9913.ENSBTAP00000039324	9913.ENSBTAP00000026275	0.914
CXCL10	VCAM1	9913.ENSBTAP00000039324	9913.ENSBTAP00000042029	0.719
CXCL10	LOC534578	9913.ENSBTAP00000039324	9913.ENSBTAP00000042031	0.721
CXCL10	CXCL3	9913.ENSBTAP00000039324	9913.ENSBTAP00000043331	0.841
CXCL3	CXCL8	9913.ENSBTAP00000043331	9913.ENSBTAP00000026275	0.784
CXCL8	EDN1	9913.ENSBTAP00000026275	9913.ENSBTAP00000010649	0.61
CXCL8	ICAM1	9913.ENSBTAP00000026275	9913.ENSBTAP00000013608	0.851
CXCL8	PTGS2	9913.ENSBTAP00000026275	9913.ENSBTAP00000018774	0.933
CXCL8	IL33	9913.ENSBTAP00000026275	9913.ENSBTAP00000024412	0.643
CXCL8	THBS1	9913.ENSBTAP00000026275	9913.ENSBTAP00000074010	0.713
CXCL8	PECAM1	9913.ENSBTAP00000026275	9913.ENSBTAP00000068562	0.762
CXCL8	LOC534578	9913.ENSBTAP00000026275	9913.ENSBTAP00000042031	0.774
CXCL8	VCAM1	9913.ENSBTAP00000026275	9913.ENSBTAP00000042029	0.787
CYP7A1	SLC51B	9913.ENSBTAP00000006957	9913.ENSBTAP00000004864	0.762
DLK1	MEST	9913.ENSBTAP00000065916	9913.ENSBTAP00000042286	0.715
DLL4	HES1	9913.ENSBTAP00000013680	9913.ENSBTAP00000000742	0.694
DLL4	FLT1	9913.ENSBTAP00000013680	9913.ENSBTAP00000053725	0.622
DLL4	PECAM1	9913.ENSBTAP00000013680	9913.ENSBTAP00000068562	0.706
DLL4	EFNB2	9913.ENSBTAP00000013680	9913.ENSBTAP00000035226	0.843
DUSP5	FOS	9913.ENSBTAP00000027029	9913.ENSBTAP00000005660	0.707
EDN1	PECAM1	9913.ENSBTAP00000010649	9913.ENSBTAP00000068562	0.646
EDN1	PLCB1	9913.ENSBTAP00000010649	9913.ENSBTAP00000046644	0.683
EDN1	LOC534578	9913.ENSBTAP00000010649	9913.ENSBTAP00000042031	0.709
EDN1	THBS1	9913.ENSBTAP00000010649	9913.ENSBTAP00000074010	0.716
EDN1	VCAM1	9913.ENSBTAP00000010649	9913.ENSBTAP00000042029	0.726
EDN1	PTGS2	9913.ENSBTAP00000010649	9913.ENSBTAP00000018774	0.729
EDN1	ICAM1	9913.ENSBTAP00000010649	9913.ENSBTAP00000013608	0.74
EFNB2	NRP1	9913.ENSBTAP00000035226	9913.ENSBTAP00000026471	0.784
EFNB2	EPHA6	9913.ENSBTAP00000035226	9913.ENSBTAP00000073519	0.611
EFNB2	PECAM1	9913.ENSBTAP00000035226	9913.ENSBTAP00000068562	0.621
EFNB2	THBS1	9913.ENSBTAP00000035226	9913.ENSBTAP00000074010	0.652
EFNB2	NRCAM	9913.ENSBTAP00000035226	9913.ENSBTAP00000068074	0.721
EGR1	FOS	9913.ENSBTAP00000013284	9913.ENSBTAP00000005660	0.977
EGR1	NAB2	9913.ENSBTAP00000013284	9913.ENSBTAP00000008295	0.875
EGR1	FOSB	9913.ENSBTAP00000013284	9913.ENSBTAP00000010762	0.936
EGR1	THBS1	9913.ENSBTAP00000013284	9913.ENSBTAP00000074010	0.614
EGR1	PTGS2	9913.ENSBTAP00000013284	9913.ENSBTAP00000018774	0.621
EGR1	NR4A1	9913.ENSBTAP00000013284	9913.ENSBTAP00000057165	0.844
EGR1	EGR2	9913.ENSBTAP00000013284	9913.ENSBTAP00000055288	0.862
EGR2	FOS	9913.ENSBTAP00000055288	9913.ENSBTAP00000005660	0.868
EGR2	NAB2	9913.ENSBTAP00000055288	9913.ENSBTAP00000008295	0.963
EGR2	FOSB	9913.ENSBTAP00000055288	9913.ENSBTAP00000010762	0.842
EGR2	NR4A1	9913.ENSBTAP00000055288	9913.ENSBTAP00000057165	0.749
ENPP6	PLA2G4A	9913.ENSBTAP00000015375	9913.ENSBTAP00000056878	0.7
ERO1A	ERO1B	9913.ENSBTAP00000073559	9913.ENSBTAP00000001099	0.927
ERO1A	XBP1	9913.ENSBTAP00000073559	9913.ENSBTAP00000007835	0.685
ERO1A	P4HA1	9913.ENSBTAP00000073559	9913.ENSBTAP00000044089	0.683
ERO1B	XBP1	9913.ENSBTAP00000001099	9913.ENSBTAP00000007835	0.645
ETV4	SPRY4	9913.ENSBTAP00000010973	9913.ENSBTAP00000010852	0.633
FAM118A	MDM1	9913.ENSBTAP00000063510	9913.ENSBTAP00000026305	0.622
FBN1	FMOD	9913.ENSBTAP00000064428	9913.ENSBTAP00000019854	0.619
FBN1	LTBP1	9913.ENSBTAP00000064428	9913.ENSBTAP00000026435	0.797
FBN1	POSTN	9913.ENSBTAP00000064428	9913.ENSBTAP00000055657	0.694
FBN1	THBS2	9913.ENSBTAP00000064428	9913.ENSBTAP00000071758	0.612
FBP1	GOT1	9913.ENSBTAP00000012835	9913.ENSBTAP00000015873	0.618
FBP1	PC	9913.ENSBTAP00000012835	9913.ENSBTAP00000069242	0.752
FGF23	KDR	9913.ENSBTAP00000008940	9913.ENSBTAP00000001038	0.761
FGF23	KIT	9913.ENSBTAP00000008940	9913.ENSBTAP00000003498	0.723
FGF23	MET	9913.ENSBTAP00000008940	9913.ENSBTAP00000008102	0.675
FGF23	IGF1R	9913.ENSBTAP00000008940	9913.ENSBTAP00000028690	0.678
FGF23	FLT1	9913.ENSBTAP00000008940	9913.ENSBTAP00000053725	0.747
FGF23	FGFR2	9913.ENSBTAP00000008940	9913.ENSBTAP00000059738	0.983
FGFR2	JAK1	9913.ENSBTAP00000059738	9913.ENSBTAP00000004101	0.912
FGFR2	NEDD4	9913.ENSBTAP00000059738	9913.ENSBTAP00000018331	0.72
FGFR2	PLCB1	9913.ENSBTAP00000059738	9913.ENSBTAP00000046644	0.65
FGFR2	PLCG2	9913.ENSBTAP00000059738	9913.ENSBTAP00000072956	0.953
FITM2	PLIN2	9913.ENSBTAP00000026679	9913.ENSBTAP00000007519	0.654
FLT1	KDR	9913.ENSBTAP00000053725	9913.ENSBTAP00000001038	0.626
FLT1	NRP2	9913.ENSBTAP00000053725	9913.ENSBTAP00000015885	0.858
FLT1	NRP1	9913.ENSBTAP00000053725	9913.ENSBTAP00000026471	0.809
FLT1	PLCB1	9913.ENSBTAP00000053725	9913.ENSBTAP00000046644	0.66
FLT1	PECAM1	9913.ENSBTAP00000053725	9913.ENSBTAP00000068562	0.711
FMOD	POSTN	9913.ENSBTAP00000019854	9913.ENSBTAP00000055657	0.716
FOS	GADD45A	9913.ENSBTAP00000005660	9913.ENSBTAP00000033363	0.621
FOS	PTGS2	9913.ENSBTAP00000005660	9913.ENSBTAP00000018774	0.664
FOS	THBS1	9913.ENSBTAP00000005660	9913.ENSBTAP00000074010	0.683
FOS	NR4A1	9913.ENSBTAP00000005660	9913.ENSBTAP00000057165	0.854
FOS	FOSB	9913.ENSBTAP00000005660	9913.ENSBTAP00000010762	0.994
FOSB	NR4A1	9913.ENSBTAP00000010762	9913.ENSBTAP00000057165	0.837
FOXA2	SOX17	9913.ENSBTAP00000016463	9913.ENSBTAP00000007553	0.904
FOXA2	SOX7	9913.ENSBTAP00000016463	9913.ENSBTAP00000060976	0.717
FOXO3	PRKAA2	9913.ENSBTAP00000014920	9913.ENSBTAP00000024965	0.934
FOXO3	SMAD3	9913.ENSBTAP00000014920	9913.ENSBTAP00000016728	0.945
FZD4	ROR1	9913.ENSBTAP00000053606	9913.ENSBTAP00000016333	0.924
FZD4	GNB3	9913.ENSBTAP00000053606	9913.ENSBTAP00000071051	0.658
FZD6	ROR1	9913.ENSBTAP00000061759	9913.ENSBTAP00000016333	0.915
GAS1	HHIP	9913.ENSBTAP00000054293	9913.ENSBTAP00000021390	0.634
GFOD1	SLC2A13	9913.ENSBTAP00000058950	9913.ENSBTAP00000053626	0.658
GNB3	PRKAA2	9913.ENSBTAP00000071051	9913.ENSBTAP00000024965	0.666
GNB3	PLCB1	9913.ENSBTAP00000071051	9913.ENSBTAP00000046644	0.94
GNB3	PLCG2	9913.ENSBTAP00000071051	9913.ENSBTAP00000072956	0.664
GOT1	PC	9913.ENSBTAP00000015873	9913.ENSBTAP00000069242	0.923
GPC6	SDC3	9913.ENSBTAP00000049917	9913.ENSBTAP00000065590	0.631
GRB7	KIT	9913.ENSBTAP00000023091	9913.ENSBTAP00000003498	0.651
GRIN2C	P2RX4	9913.ENSBTAP00000015137	9913.ENSBTAP00000014321	0.901
GUCY2D	PDE3A	9913.ENSBTAP00000011564	9913.ENSBTAP00000063537	0.72
H1-2	HIST1H2AC-2	9913.ENSBTAP00000015499	9913.ENSBTAP00000048056	0.753
HBEGF	PTGS2	9913.ENSBTAP00000029015	9913.ENSBTAP00000018774	0.799
HBEGF	MMP14	9913.ENSBTAP00000029015	9913.ENSBTAP00000019744	0.925
HBEGF	IGF1R	9913.ENSBTAP00000029015	9913.ENSBTAP00000028690	0.658
HEPH	SLC40A1	9913.ENSBTAP00000054213	9913.ENSBTAP00000045304	0.968
ICAM1	THBS1	9913.ENSBTAP00000013608	9913.ENSBTAP00000074010	0.693
ICAM1	PTGS2	9913.ENSBTAP00000013608	9913.ENSBTAP00000018774	0.775
ICAM1	PECAM1	9913.ENSBTAP00000013608	9913.ENSBTAP00000068562	0.888
ICAM1	PLCG2	9913.ENSBTAP00000013608	9913.ENSBTAP00000072956	0.919
ICAM1	LOC534578	9913.ENSBTAP00000013608	9913.ENSBTAP00000042031	0.945
ICAM1	VCAM1	9913.ENSBTAP00000013608	9913.ENSBTAP00000042029	0.948
ID1	TCF4	9913.ENSBTAP00000021521	9913.ENSBTAP00000060741	0.635
ID1	THBS1	9913.ENSBTAP00000021521	9913.ENSBTAP00000074010	0.929
IGF1R	JAK1	9913.ENSBTAP00000028690	9913.ENSBTAP00000004101	0.949
IGF1R	NEDD4	9913.ENSBTAP00000028690	9913.ENSBTAP00000018331	0.841
IGF1R	PLCB1	9913.ENSBTAP00000028690	9913.ENSBTAP00000046644	0.664
IGF1R	IGFBP1	9913.ENSBTAP00000028690	9913.ENSBTAP00000055280	0.803
IGF1R	IGFBP3	9913.ENSBTAP00000028690	9913.ENSBTAP00000047769	0.879
IGF1R	PLCG2	9913.ENSBTAP00000028690	9913.ENSBTAP00000072956	0.914
IGFBP1	IGFBP3	9913.ENSBTAP00000055280	9913.ENSBTAP00000047769	0.778
IGFBP3	THBS1	9913.ENSBTAP00000047769	9913.ENSBTAP00000074010	0.619
IL10RA	JAK1	9913.ENSBTAP00000006870	9913.ENSBTAP00000004101	0.991
INHBA	SMAD3	9913.ENSBTAP00000056958	9913.ENSBTAP00000016728	0.77
IRF6	SASH1	9913.ENSBTAP00000003694	9913.ENSBTAP00000002389	0.62
ITGA10	TNXB	9913.ENSBTAP00000011023	9913.ENSBTAP00000001893	0.653
ITGA10	RELN	9913.ENSBTAP00000011023	9913.ENSBTAP00000004768	0.808
ITGA10	THBS1	9913.ENSBTAP00000011023	9913.ENSBTAP00000074010	0.689
ITGA10	LAMA4	9913.ENSBTAP00000011023	9913.ENSBTAP00000067771	0.734
ITGA10	ITGA6	9913.ENSBTAP00000011023	9913.ENSBTAP00000066450	0.773
ITGA10	LAMC1	9913.ENSBTAP00000011023	9913.ENSBTAP00000015881	0.775
ITGA10	LAMB3	9913.ENSBTAP00000011023	9913.ENSBTAP00000073700	0.787
ITGA10	THBS2	9913.ENSBTAP00000011023	9913.ENSBTAP00000071758	0.79
ITGA6	TNXB	9913.ENSBTAP00000066450	9913.ENSBTAP00000001893	0.678
ITGA6	RELN	9913.ENSBTAP00000066450	9913.ENSBTAP00000004768	0.673
ITGA6	LAMC1	9913.ENSBTAP00000066450	9913.ENSBTAP00000015881	0.986
ITGA6	THBS2	9913.ENSBTAP00000066450	9913.ENSBTAP00000071758	0.746
ITGA6	THBS1	9913.ENSBTAP00000066450	9913.ENSBTAP00000074010	0.793
ITGA6	LAMA4	9913.ENSBTAP00000066450	9913.ENSBTAP00000067771	0.96
ITGA6	LAMB3	9913.ENSBTAP00000066450	9913.ENSBTAP00000073700	0.967
ITPKB	TMEM37	9913.ENSBTAP00000058361	9913.ENSBTAP00000038164	0.679
ITPKB	PLCB1	9913.ENSBTAP00000058361	9913.ENSBTAP00000046644	0.701
ITPKB	PLCG2	9913.ENSBTAP00000058361	9913.ENSBTAP00000072956	0.741
ITPR1	PLCB1	9913.ENSBTAP00000047903	9913.ENSBTAP00000046644	0.942
ITPR1	PLCG2	9913.ENSBTAP00000047903	9913.ENSBTAP00000072956	0.937
JAK1	KDR	9913.ENSBTAP00000004101	9913.ENSBTAP00000001038	0.946
JAK1	MET	9913.ENSBTAP00000004101	9913.ENSBTAP00000008102	0.914
KDR	SOX17	9913.ENSBTAP00000001038	9913.ENSBTAP00000007553	0.608
KDR	PLCB1	9913.ENSBTAP00000001038	9913.ENSBTAP00000046644	0.667
KDR	PLCG2	9913.ENSBTAP00000001038	9913.ENSBTAP00000072956	0.932
KDR	NRP1	9913.ENSBTAP00000001038	9913.ENSBTAP00000026471	0.948
KDR	PECAM1	9913.ENSBTAP00000001038	9913.ENSBTAP00000068562	0.975
KIT	PLCB1	9913.ENSBTAP00000003498	9913.ENSBTAP00000046644	0.662
KIT	PECAM1	9913.ENSBTAP00000003498	9913.ENSBTAP00000068562	0.785
LAMA4	TNXB	9913.ENSBTAP00000067771	9913.ENSBTAP00000001893	0.613
LAMA4	LAMC1	9913.ENSBTAP00000067771	9913.ENSBTAP00000015881	0.861
LAMA4	LAMB3	9913.ENSBTAP00000067771	9913.ENSBTAP00000073700	0.734
LAMB3	LAMC1	9913.ENSBTAP00000073700	9913.ENSBTAP00000015881	0.681
LAMC1	TIMP3	9913.ENSBTAP00000015881	9913.ENSBTAP00000027504	0.604
LOC534578	PTGS2	9913.ENSBTAP00000042031	9913.ENSBTAP00000018774	0.696
LOC534578	VCAM1	9913.ENSBTAP00000042031	9913.ENSBTAP00000042029	0.935
LOC534578	THBS1	9913.ENSBTAP00000042031	9913.ENSBTAP00000074010	0.683
LOC534578	PECAM1	9913.ENSBTAP00000042031	9913.ENSBTAP00000068562	0.874
LOXL2	P4HA1	9913.ENSBTAP00000008159	9913.ENSBTAP00000044089	0.61
LRFN4	PTPRD	9913.ENSBTAP00000049410	9913.ENSBTAP00000068307	0.62
LRRC58	XPR1	9913.ENSBTAP00000044349	9913.ENSBTAP00000012084	0.624
LTBP1	TIMP3	9913.ENSBTAP00000026435	9913.ENSBTAP00000027504	0.601
LTBP1	THBS1	9913.ENSBTAP00000026435	9913.ENSBTAP00000074010	0.96
MANF	XBP1	9913.ENSBTAP00000042500	9913.ENSBTAP00000007835	0.897
MCHR1	TULP3	9913.ENSBTAP00000037483	9913.ENSBTAP00000021105	0.779
MEF2C	SOX17	9913.ENSBTAP00000034894	9913.ENSBTAP00000007553	0.656
MEF2C	SMAD3	9913.ENSBTAP00000034894	9913.ENSBTAP00000016728	0.715
MEF2C	TCF4	9913.ENSBTAP00000034894	9913.ENSBTAP00000060741	0.64
MET	PLCB1	9913.ENSBTAP00000008102	9913.ENSBTAP00000046644	0.652
MET	PLCG2	9913.ENSBTAP00000008102	9913.ENSBTAP00000072956	0.919
MMP14	TIMP3	9913.ENSBTAP00000019744	9913.ENSBTAP00000027504	0.787
MRC1	NOS2	9913.ENSBTAP00000051181	9913.ENSBTAP00000009062	0.62
MSMB	SLC45A3	9913.ENSBTAP00000058883	9913.ENSBTAP00000010116	0.606
MT1A	MT2A	9913.ENSBTAP00000069516	9913.ENSBTAP00000034269	0.974
MYO7A	MYRIP	9913.ENSBTAP00000057340	9913.ENSBTAP00000059992	0.787
NDFIP2	NEDD4	9913.ENSBTAP00000018911	9913.ENSBTAP00000018331	0.972
NDST1	SDC3	9913.ENSBTAP00000016824	9913.ENSBTAP00000065590	0.742
NEDD4	SMAD3	9913.ENSBTAP00000018331	9913.ENSBTAP00000016728	0.614
NOS2	PTGS2	9913.ENSBTAP00000009062	9913.ENSBTAP00000018774	0.832
NRCAM	NRP2	9913.ENSBTAP00000068074	9913.ENSBTAP00000015885	0.673
NRCAM	SEMA3F	9913.ENSBTAP00000068074	9913.ENSBTAP00000024362	0.62
NRCAM	NRP1	9913.ENSBTAP00000068074	9913.ENSBTAP00000026471	0.651
NRP1	SEMA6B	9913.ENSBTAP00000026471	9913.ENSBTAP00000003619	0.623
NRP1	SEMA3E	9913.ENSBTAP00000026471	9913.ENSBTAP00000019866	0.982
NRP1	SEMA3F	9913.ENSBTAP00000026471	9913.ENSBTAP00000024362	0.985
NRP1	PECAM1	9913.ENSBTAP00000026471	9913.ENSBTAP00000068562	0.679
NRP2	SEMA3E	9913.ENSBTAP00000015885	9913.ENSBTAP00000019866	0.734
NRP2	SEMA3F	9913.ENSBTAP00000015885	9913.ENSBTAP00000024362	0.989
OIT3	STAB2	9913.ENSBTAP00000012305	9913.ENSBTAP00000007896	0.635
P4HA1	P4HA2	9913.ENSBTAP00000044089	9913.ENSBTAP00000056064	0.957
PC	UNG	9913.ENSBTAP00000069242	9913.ENSBTAP00000029559	0.672
PECAM1	VCAM1	9913.ENSBTAP00000068562	9913.ENSBTAP00000042029	0.872
PECAM1	THBS1	9913.ENSBTAP00000068562	9913.ENSBTAP00000074010	0.691
PKDCC	WSCD1	9913.ENSBTAP00000025826	9913.ENSBTAP00000061281	0.631
PLA2G4A	PTGS2	9913.ENSBTAP00000056878	9913.ENSBTAP00000018774	0.948
PLA2G4A	PLCG2	9913.ENSBTAP00000056878	9913.ENSBTAP00000072956	0.944
PLCB1	PLCG2	9913.ENSBTAP00000046644	9913.ENSBTAP00000072956	0.687
PLCG2	PLEK	9913.ENSBTAP00000072956	9913.ENSBTAP00000012724	0.653
PLCG2	RASGRP3	9913.ENSBTAP00000072956	9913.ENSBTAP00000063477	0.932
POSTN	TIMP3	9913.ENSBTAP00000055657	9913.ENSBTAP00000027504	0.645
POSTN	THBS1	9913.ENSBTAP00000055657	9913.ENSBTAP00000074010	0.656
POSTN	THBS2	9913.ENSBTAP00000055657	9913.ENSBTAP00000071758	0.805
PRKAA2	SESN2	9913.ENSBTAP00000024965	9913.ENSBTAP00000040490	0.931
PRKAA2	UNG	9913.ENSBTAP00000024965	9913.ENSBTAP00000029559	0.945
PTGIS	PTGS2	9913.ENSBTAP00000057920	9913.ENSBTAP00000018774	0.976
PTGS2	VCAM1	9913.ENSBTAP00000018774	9913.ENSBTAP00000042029	0.705
PTPN14	WWTR1	9913.ENSBTAP00000028717	9913.ENSBTAP00000068610	0.617
RALB	RAP1GAP	9913.ENSBTAP00000050999	9913.ENSBTAP00000073600	0.607
RASGEF1B	WSCD1	9913.ENSBTAP00000042728	9913.ENSBTAP00000061281	0.638
RIN2	ZNF821	9913.ENSBTAP00000068841	9913.ENSBTAP00000032245	0.789
SLC16A9	SLC22A5	9913.ENSBTAP00000026369	9913.ENSBTAP00000035601	0.668
SLC40A1	TFRC	9913.ENSBTAP00000045304	9913.ENSBTAP00000043726	0.732
SMAD3	SMAD9	9913.ENSBTAP00000016728	9913.ENSBTAP00000009982	0.789
SMAD3	WWTR1	9913.ENSBTAP00000016728	9913.ENSBTAP00000068610	0.884
SMAD3	TGIF2	9913.ENSBTAP00000016728	9913.ENSBTAP00000073586	0.925
SNX2	TFRC	9913.ENSBTAP00000035453	9913.ENSBTAP00000043726	0.634
SNX2	SORT1	9913.ENSBTAP00000035453	9913.ENSBTAP00000069332	0.642
SORT1	TFRC	9913.ENSBTAP00000069332	9913.ENSBTAP00000043726	0.631
TFPI	THBS1	9913.ENSBTAP00000073176	9913.ENSBTAP00000074010	0.604
THBS1	TIMP3	9913.ENSBTAP00000074010	9913.ENSBTAP00000027504	0.633
THBS1	VCAM1	9913.ENSBTAP00000074010	9913.ENSBTAP00000042029	0.693
TUBA1A	TUBB6	9913.ENSBTAP00000001948	9913.ENSBTAP00000041770	0.845
