# Supplementary material for: Hepatic transcriptome profiling unveils candidate genes in cattle with liver abscesses under the influence of beef genetics in dairy cattle
Source: PLoS One. 2025 Jun 9;20(6):e0324209. doi: 10.1371/journal.pone.0324209 (PMC12148182; doi:10.1371/journal.pone.0324209)
Supplement: S4 Table — (XLSX) [file pone.0324209.s006.xlsx]

## Sheet: Sheet1
Supplementary Table S4
#node1	node2	node1_string_id	node2_string_id	combined_score
ABCB11	SLC51B	9913.ENSBTAP00000043977	9913.ENSBTAP00000004864	0.778
ABCB11	CYP7A1	9913.ENSBTAP00000043977	9913.ENSBTAP00000006957	0.82
ABCB11	ATP8B1	9913.ENSBTAP00000043977	9913.ENSBTAP00000007542	0.815
ABCB11	SLC22A7	9913.ENSBTAP00000043977	9913.ENSBTAP00000008336	0.703
ABCG1	CYP7A1	9913.ENSBTAP00000066586	9913.ENSBTAP00000006957	0.718
ACER2	ASAH2	9913.ENSBTAP00000014354	9913.ENSBTAP00000004585	0.988
ACKR3	CXCL8	9913.ENSBTAP00000024512	9913.ENSBTAP00000026275	0.704
ACKR3	ADM	9913.ENSBTAP00000024512	9913.ENSBTAP00000072566	0.71
ACKR3	CXCL10	9913.ENSBTAP00000024512	9913.ENSBTAP00000039324	0.721
ACOT12	UNG	9913.ENSBTAP00000014753	9913.ENSBTAP00000029559	0.903
ACSL1	ELOVL5	9913.ENSBTAP00000061904	9913.ENSBTAP00000004358	0.672
ACSL1	PLIN2	9913.ENSBTAP00000061904	9913.ENSBTAP00000007519	0.669
ACSL1	UNG	9913.ENSBTAP00000061904	9913.ENSBTAP00000029559	0.737
ACSL1	PDK4	9913.ENSBTAP00000061904	9913.ENSBTAP00000038686	0.608
ACSL1	ACSL4	9913.ENSBTAP00000061904	9913.ENSBTAP00000050572	0.76
ACSL1	INSIG1	9913.ENSBTAP00000061904	9913.ENSBTAP00000065040	0.631
ACSL4	PTGS2	9913.ENSBTAP00000050572	9913.ENSBTAP00000018774	0.622
ACSL4	TFRC	9913.ENSBTAP00000050572	9913.ENSBTAP00000043726	0.635
ADAM12	ADAMTS2	9913.ENSBTAP00000061731	9913.ENSBTAP00000019526	0.623
ADAM12	MMP14	9913.ENSBTAP00000061731	9913.ENSBTAP00000019744	0.623
ADAMTS1	TIMP3	9913.ENSBTAP00000000944	9913.ENSBTAP00000027504	0.66
ADAMTS2	TNXB	9913.ENSBTAP00000019526	9913.ENSBTAP00000001893	0.74
ADAMTS2	COL5A2	9913.ENSBTAP00000019526	9913.ENSBTAP00000072305	0.745
ADAMTS2	FBN1	9913.ENSBTAP00000019526	9913.ENSBTAP00000064428	0.755
ADAMTS2	COL1A2	9913.ENSBTAP00000019526	9913.ENSBTAP00000033771	0.84
ADAMTS4	CCL2	9913.ENSBTAP00000017583	9913.ENSBTAP00000013146	0.613
ADAMTS4	PTGS2	9913.ENSBTAP00000017583	9913.ENSBTAP00000018774	0.702
ADAMTS4	TIMP3	9913.ENSBTAP00000017583	9913.ENSBTAP00000027504	0.737
ADAMTS5	PTGS2	9913.ENSBTAP00000000849	9913.ENSBTAP00000018774	0.655
ADAMTS5	TIMP3	9913.ENSBTAP00000000849	9913.ENSBTAP00000027504	0.845
ADM	EDN1	9913.ENSBTAP00000072566	9913.ENSBTAP00000010649	0.663
ADM	CALCRL	9913.ENSBTAP00000072566	9913.ENSBTAP00000011169	0.999
AKT3	NOS2	9913.ENSBTAP00000023654	9913.ENSBTAP00000009062	0.92
AKT3	PLEK	9913.ENSBTAP00000023654	9913.ENSBTAP00000012724	0.701
AKT3	CREB3L3	9913.ENSBTAP00000023654	9913.ENSBTAP00000013478	0.662
AKT3	FOXO3	9913.ENSBTAP00000023654	9913.ENSBTAP00000014920	0.975
AKT3	CREB3L1	9913.ENSBTAP00000023654	9913.ENSBTAP00000071063	0.663
AKT3	CREB5	9913.ENSBTAP00000023654	9913.ENSBTAP00000061067	0.733
AKT3	NR4A1	9913.ENSBTAP00000023654	9913.ENSBTAP00000057165	0.908
ALOX15B	PLA2G4A	9913.ENSBTAP00000011570	9913.ENSBTAP00000056878	0.691
ALOX15B	PTGS2	9913.ENSBTAP00000011570	9913.ENSBTAP00000018774	0.917
ANGPT2	KDR	9913.ENSBTAP00000014656	9913.ENSBTAP00000001038	0.926
ANGPT2	KIT	9913.ENSBTAP00000014656	9913.ENSBTAP00000003498	0.766
ANGPT2	MET	9913.ENSBTAP00000014656	9913.ENSBTAP00000008102	0.694
ANGPT2	EDN1	9913.ENSBTAP00000014656	9913.ENSBTAP00000010649	0.8
ANGPT2	ICAM1	9913.ENSBTAP00000014656	9913.ENSBTAP00000013608	0.7
ANGPT2	DLL4	9913.ENSBTAP00000014656	9913.ENSBTAP00000013680	0.647
ANGPT2	VCAM1	9913.ENSBTAP00000014656	9913.ENSBTAP00000042029	0.61
ANGPT2	THBS1	9913.ENSBTAP00000014656	9913.ENSBTAP00000074010	0.62
ANGPT2	CCN2	9913.ENSBTAP00000014656	9913.ENSBTAP00000073256	0.627
ANGPT2	CXCL8	9913.ENSBTAP00000014656	9913.ENSBTAP00000026275	0.699
ANGPT2	CDH5	9913.ENSBTAP00000014656	9913.ENSBTAP00000055011	0.733
ANGPT2	IGF1R	9913.ENSBTAP00000014656	9913.ENSBTAP00000028690	0.734
ANGPT2	PECAM1	9913.ENSBTAP00000014656	9913.ENSBTAP00000068562	0.739
ANGPT2	FGFR2	9913.ENSBTAP00000014656	9913.ENSBTAP00000059738	0.771
ANGPT2	FLT1	9913.ENSBTAP00000014656	9913.ENSBTAP00000053725	0.951
ANGPTL4	PLIN2	9913.ENSBTAP00000003204	9913.ENSBTAP00000007519	0.674
ANGPTL4	PDK4	9913.ENSBTAP00000003204	9913.ENSBTAP00000038686	0.721
ANGPTL4	ANGPTL8	9913.ENSBTAP00000003204	9913.ENSBTAP00000043232	0.978
APLN	DLL4	9913.ENSBTAP00000026630	9913.ENSBTAP00000013680	0.678
APLN	APLNR	9913.ENSBTAP00000026630	9913.ENSBTAP00000039331	0.999
APLNR	GJA5	9913.ENSBTAP00000039331	9913.ENSBTAP00000008837	0.61
APLNR	GNB3	9913.ENSBTAP00000039331	9913.ENSBTAP00000071051	0.83
ARG2	NOS2	9913.ENSBTAP00000053934	9913.ENSBTAP00000009062	0.972
ASPN	POSTN	9913.ENSBTAP00000034926	9913.ENSBTAP00000055657	0.719
AVPR1A	PLCB1	9913.ENSBTAP00000009443	9913.ENSBTAP00000046644	0.642
AVPR1A	EDN1	9913.ENSBTAP00000009443	9913.ENSBTAP00000010649	0.649
AVPR1A	CXCL8	9913.ENSBTAP00000009443	9913.ENSBTAP00000026275	0.66
BAMBI	BMP2	9913.ENSBTAP00000003960	9913.ENSBTAP00000006739	0.601
BAMBI	FZD6	9913.ENSBTAP00000003960	9913.ENSBTAP00000061759	0.919
BAMBI	FZD4	9913.ENSBTAP00000003960	9913.ENSBTAP00000053606	0.923
BCL6B	SOHLH2	9913.ENSBTAP00000027787	9913.ENSBTAP00000025231	0.651
BIN1	SNX2	9913.ENSBTAP00000070006	9913.ENSBTAP00000035453	0.73
BMP2	SMAD3	9913.ENSBTAP00000006739	9913.ENSBTAP00000016728	0.626
BMP2	SMAD9	9913.ENSBTAP00000006739	9913.ENSBTAP00000009982	0.743
BMP2	BMP6	9913.ENSBTAP00000006739	9913.ENSBTAP00000025614	0.947
BMP6	SMAD9	9913.ENSBTAP00000025614	9913.ENSBTAP00000009982	0.607
BMP6	SMAD3	9913.ENSBTAP00000025614	9913.ENSBTAP00000016728	0.614
BMP6	BMPER	9913.ENSBTAP00000025614	9913.ENSBTAP00000065317	0.793
CACNA2D3	RASGRP3	9913.ENSBTAP00000065422	9913.ENSBTAP00000063477	0.65
CAMK1G	CREB3L3	9913.ENSBTAP00000021995	9913.ENSBTAP00000013478	0.652
CAMK1G	CREB3L1	9913.ENSBTAP00000021995	9913.ENSBTAP00000071063	0.662
CAMK1G	CREB5	9913.ENSBTAP00000021995	9913.ENSBTAP00000061067	0.677
CAV2	CAVIN2	9913.ENSBTAP00000058170	9913.ENSBTAP00000024617	0.718
CAV2	CAVIN1	9913.ENSBTAP00000058170	9913.ENSBTAP00000053553	0.893
CAVIN1	ROR1	9913.ENSBTAP00000053553	9913.ENSBTAP00000016333	0.694
CCDC112	CEP152	9913.ENSBTAP00000002468	9913.ENSBTAP00000069092	0.687
CCL2	FOS	9913.ENSBTAP00000013146	9913.ENSBTAP00000005660	0.614
CCL2	NOS2	9913.ENSBTAP00000013146	9913.ENSBTAP00000009062	0.634
CCL2	EDN1	9913.ENSBTAP00000013146	9913.ENSBTAP00000010649	0.639
CCL2	THBS1	9913.ENSBTAP00000013146	9913.ENSBTAP00000074010	0.619
CCL2	MRC1	9913.ENSBTAP00000013146	9913.ENSBTAP00000051181	0.643
CCL2	CCN2	9913.ENSBTAP00000013146	9913.ENSBTAP00000073256	0.644
CCL2	IL33	9913.ENSBTAP00000013146	9913.ENSBTAP00000024412	0.704
CCL2	PECAM1	9913.ENSBTAP00000013146	9913.ENSBTAP00000068562	0.705
CCL2	CXCL3	9913.ENSBTAP00000013146	9913.ENSBTAP00000043331	0.751
CCL2	PTGS2	9913.ENSBTAP00000013146	9913.ENSBTAP00000018774	0.771
CCL2	LOC534578	9913.ENSBTAP00000013146	9913.ENSBTAP00000042031	0.827
CCL2	VCAM1	9913.ENSBTAP00000013146	9913.ENSBTAP00000042029	0.831
CCL2	ICAM1	9913.ENSBTAP00000013146	9913.ENSBTAP00000013608	0.934
CCL2	CXCL10	9913.ENSBTAP00000013146	9913.ENSBTAP00000039324	0.95
CCL2	CXCL8	9913.ENSBTAP00000013146	9913.ENSBTAP00000026275	0.998
CCN2	EDN1	9913.ENSBTAP00000073256	9913.ENSBTAP00000010649	0.798
CCN2	EGR1	9913.ENSBTAP00000073256	9913.ENSBTAP00000013284	0.607
CCN2	SMAD3	9913.ENSBTAP00000073256	9913.ENSBTAP00000016728	0.81
CCN2	PTGS2	9913.ENSBTAP00000073256	9913.ENSBTAP00000018774	0.621
CCN2	TIMP3	9913.ENSBTAP00000073256	9913.ENSBTAP00000027504	0.778
CCN2	COL1A2	9913.ENSBTAP00000073256	9913.ENSBTAP00000033771	0.858
CCN2	POSTN	9913.ENSBTAP00000073256	9913.ENSBTAP00000055657	0.785
CCN2	FBN1	9913.ENSBTAP00000073256	9913.ENSBTAP00000064428	0.664
CCN2	PECAM1	9913.ENSBTAP00000073256	9913.ENSBTAP00000068562	0.628
CCN2	THBS1	9913.ENSBTAP00000073256	9913.ENSBTAP00000074010	0.837
CD276	CD70	9913.ENSBTAP00000026300	9913.ENSBTAP00000012860	0.649
CD93	MMRN2	9913.ENSBTAP00000051405	9913.ENSBTAP00000004563	0.66
CDH5	KDR	9913.ENSBTAP00000055011	9913.ENSBTAP00000001038	0.978
CDH5	KIT	9913.ENSBTAP00000055011	9913.ENSBTAP00000003498	0.635
CDH5	GJA5	9913.ENSBTAP00000055011	9913.ENSBTAP00000008837	0.622
CDH5	ICAM1	9913.ENSBTAP00000055011	9913.ENSBTAP00000013608	0.765
CDH5	DLL4	9913.ENSBTAP00000055011	9913.ENSBTAP00000013680	0.744
CDH5	NRP1	9913.ENSBTAP00000055011	9913.ENSBTAP00000026471	0.757
CDH5	CLDN5	9913.ENSBTAP00000055011	9913.ENSBTAP00000029418	0.961
CDH5	EFNB2	9913.ENSBTAP00000055011	9913.ENSBTAP00000035226	0.669
CDH5	VCAM1	9913.ENSBTAP00000055011	9913.ENSBTAP00000042029	0.774
CDH5	LOC534578	9913.ENSBTAP00000055011	9913.ENSBTAP00000042031	0.767
CDH5	FLT1	9913.ENSBTAP00000055011	9913.ENSBTAP00000053725	0.778
CDH5	PECAM1	9913.ENSBTAP00000055011	9913.ENSBTAP00000068562	0.999
CDKL5	STXBP1	9913.ENSBTAP00000073932	9913.ENSBTAP00000050665	0.63
CEBPB	FOS	9913.ENSBTAP00000073202	9913.ENSBTAP00000005660	0.715
CEBPB	EGR1	9913.ENSBTAP00000073202	9913.ENSBTAP00000013284	0.758
CEBPB	PLIN3	9913.ENSBTAP00000073202	9913.ENSBTAP00000015669	0.605
CEBPB	SMAD3	9913.ENSBTAP00000073202	9913.ENSBTAP00000016728	0.612
CEBPB	PTGS2	9913.ENSBTAP00000073202	9913.ENSBTAP00000018774	0.618
CEBPB	COX2	9913.ENSBTAP00000073202	9913.ENSBTAP00000053151	0.704
CEBPB	CEBPD	9913.ENSBTAP00000073202	9913.ENSBTAP00000070327	0.737
CEBPD	FOS	9913.ENSBTAP00000070327	9913.ENSBTAP00000005660	0.659
CEBPD	COX2	9913.ENSBTAP00000070327	9913.ENSBTAP00000053151	0.683
CHST15	CHST7	9913.ENSBTAP00000004287	9913.ENSBTAP00000010069	0.79
CIART	NR1D1	9913.ENSBTAP00000071444	9913.ENSBTAP00000065454	0.608
CLDN5	GJA5	9913.ENSBTAP00000029418	9913.ENSBTAP00000008837	0.666
CLDN5	ICAM1	9913.ENSBTAP00000029418	9913.ENSBTAP00000013608	0.7
CLDN5	MFSD2A	9913.ENSBTAP00000029418	9913.ENSBTAP00000017353	0.682
CLDN5	VCAM1	9913.ENSBTAP00000029418	9913.ENSBTAP00000042029	0.677
CLDN5	LOC534578	9913.ENSBTAP00000029418	9913.ENSBTAP00000042031	0.692
CLDN5	PECAM1	9913.ENSBTAP00000029418	9913.ENSBTAP00000068562	0.808
CLEC14A	MMRN2	9913.ENSBTAP00000008066	9913.ENSBTAP00000004563	0.735
COL1A2	TNXB	9913.ENSBTAP00000033771	9913.ENSBTAP00000001893	0.618
COL1A2	LOXL2	9913.ENSBTAP00000033771	9913.ENSBTAP00000008159	0.615
COL1A2	ITGA10	9913.ENSBTAP00000033771	9913.ENSBTAP00000011023	0.727
COL1A2	LAMC1	9913.ENSBTAP00000033771	9913.ENSBTAP00000015881	0.665
COL1A2	SMAD3	9913.ENSBTAP00000033771	9913.ENSBTAP00000016728	0.652
COL1A2	FMOD	9913.ENSBTAP00000033771	9913.ENSBTAP00000019854	0.81
COL1A2	LTBP1	9913.ENSBTAP00000033771	9913.ENSBTAP00000026435	0.602
COL1A2	TIMP3	9913.ENSBTAP00000033771	9913.ENSBTAP00000027504	0.682
COL1A2	P4HA2	9913.ENSBTAP00000033771	9913.ENSBTAP00000056064	0.609
COL1A2	LAMA4	9913.ENSBTAP00000033771	9913.ENSBTAP00000067771	0.633
COL1A2	COL4A1	9913.ENSBTAP00000033771	9913.ENSBTAP00000035211	0.682
COL1A2	THBS1	9913.ENSBTAP00000033771	9913.ENSBTAP00000074010	0.69
COL1A2	P4HA1	9913.ENSBTAP00000033771	9913.ENSBTAP00000044089	0.692
COL1A2	THBS2	9913.ENSBTAP00000033771	9913.ENSBTAP00000071758	0.695
COL1A2	ITGA6	9913.ENSBTAP00000033771	9913.ENSBTAP00000066450	0.775
COL1A2	POSTN	9913.ENSBTAP00000033771	9913.ENSBTAP00000055657	0.833
COL1A2	FBN1	9913.ENSBTAP00000033771	9913.ENSBTAP00000064428	0.942
COL1A2	COL5A2	9913.ENSBTAP00000033771	9913.ENSBTAP00000072305	0.984
COL27A1	COL4A1	9913.ENSBTAP00000063757	9913.ENSBTAP00000035211	0.663
COL27A1	COL5A2	9913.ENSBTAP00000063757	9913.ENSBTAP00000072305	0.679
COL4A1	LOXL2	9913.ENSBTAP00000035211	9913.ENSBTAP00000008159	0.625
COL4A1	ITGA10	9913.ENSBTAP00000035211	9913.ENSBTAP00000011023	0.734
COL4A1	LAMC1	9913.ENSBTAP00000035211	9913.ENSBTAP00000015881	0.773
COL4A1	HSPG2	9913.ENSBTAP00000035211	9913.ENSBTAP00000022744	0.661
COL4A1	LAMA4	9913.ENSBTAP00000035211	9913.ENSBTAP00000067771	0.639
COL4A1	THBS2	9913.ENSBTAP00000035211	9913.ENSBTAP00000071758	0.645
COL4A1	P4HA2	9913.ENSBTAP00000035211	9913.ENSBTAP00000056064	0.658
COL4A1	FBN1	9913.ENSBTAP00000035211	9913.ENSBTAP00000064428	0.675
COL4A1	COL5A2	9913.ENSBTAP00000035211	9913.ENSBTAP00000072305	0.695
COL4A1	THBS1	9913.ENSBTAP00000035211	9913.ENSBTAP00000074010	0.7
COL4A1	ITGA6	9913.ENSBTAP00000035211	9913.ENSBTAP00000066450	0.825
COL5A2	POSTN	9913.ENSBTAP00000072305	9913.ENSBTAP00000055657	0.759
COL5A2	FBN1	9913.ENSBTAP00000072305	9913.ENSBTAP00000064428	0.942
COL5A2	LAMA4	9913.ENSBTAP00000072305	9913.ENSBTAP00000067771	0.654
COL5A2	THBS2	9913.ENSBTAP00000072305	9913.ENSBTAP00000071758	0.672
COX2	ND6	9913.ENSBTAP00000053151	9913.ENSBTAP00000053156	0.983
CREB3L1	CREB3L3	9913.ENSBTAP00000071063	9913.ENSBTAP00000013478	0.934
CREB3L1	CREB5	9913.ENSBTAP00000071063	9913.ENSBTAP00000061067	0.913
CREB3L3	CREB5	9913.ENSBTAP00000013478	9913.ENSBTAP00000061067	0.915
CREB5	FOS	9913.ENSBTAP00000061067	9913.ENSBTAP00000005660	0.677
CRELD2	XBP1	9913.ENSBTAP00000054551	9913.ENSBTAP00000007835	0.639
CRELD2	MANF	9913.ENSBTAP00000054551	9913.ENSBTAP00000042500	0.956
CTNNAL1	SNTB2	9913.ENSBTAP00000006577	9913.ENSBTAP00000002168	0.603
CTNNAL1	FGD5	9913.ENSBTAP00000006577	9913.ENSBTAP00000016893	0.664
CTPS1	GAR1	9913.ENSBTAP00000002131	9913.ENSBTAP00000063824	0.62
CTPS1	DHODH	9913.ENSBTAP00000002131	9913.ENSBTAP00000026495	0.775
CXCL10	ICAM1	9913.ENSBTAP00000039324	9913.ENSBTAP00000013608	0.763
CXCL10	IL33	9913.ENSBTAP00000039324	9913.ENSBTAP00000024412	0.633
CXCL10	CXCL8	9913.ENSBTAP00000039324	9913.ENSBTAP00000026275	0.914
CXCL10	VCAM1	9913.ENSBTAP00000039324	9913.ENSBTAP00000042029	0.719
CXCL10	LOC534578	9913.ENSBTAP00000039324	9913.ENSBTAP00000042031	0.721
CXCL10	CXCL3	9913.ENSBTAP00000039324	9913.ENSBTAP00000043331	0.841
CXCL3	CXCL8	9913.ENSBTAP00000043331	9913.ENSBTAP00000026275	0.784
CXCL8	EDN1	9913.ENSBTAP00000026275	9913.ENSBTAP00000010649	0.61
CXCL8	ICAM1	9913.ENSBTAP00000026275	9913.ENSBTAP00000013608	0.851
CXCL8	PTGS2	9913.ENSBTAP00000026275	9913.ENSBTAP00000018774	0.933
CXCL8	IL33	9913.ENSBTAP00000026275	9913.ENSBTAP00000024412	0.643
CXCL8	THBS1	9913.ENSBTAP00000026275	9913.ENSBTAP00000074010	0.713
CXCL8	PECAM1	9913.ENSBTAP00000026275	9913.ENSBTAP00000068562	0.762
CXCL8	LOC534578	9913.ENSBTAP00000026275	9913.ENSBTAP00000042031	0.774
CXCL8	VCAM1	9913.ENSBTAP00000026275	9913.ENSBTAP00000042029	0.787
CYP7A1	SLC51B	9913.ENSBTAP00000006957	9913.ENSBTAP00000004864	0.762
DLK1	MEST	9913.ENSBTAP00000065916	9913.ENSBTAP00000042286	0.715
DLL4	HES1	9913.ENSBTAP00000013680	9913.ENSBTAP00000000742	0.694
DLL4	FLT1	9913.ENSBTAP00000013680	9913.ENSBTAP00000053725	0.622
DLL4	PECAM1	9913.ENSBTAP00000013680	9913.ENSBTAP00000068562	0.706
DLL4	EFNB2	9913.ENSBTAP00000013680	9913.ENSBTAP00000035226	0.843
DUSP5	FOS	9913.ENSBTAP00000027029	9913.ENSBTAP00000005660	0.707
EDN1	PECAM1	9913.ENSBTAP00000010649	9913.ENSBTAP00000068562	0.646
EDN1	PLCB1	9913.ENSBTAP00000010649	9913.ENSBTAP00000046644	0.683
EDN1	LOC534578	9913.ENSBTAP00000010649	9913.ENSBTAP00000042031	0.709
EDN1	THBS1	9913.ENSBTAP00000010649	9913.ENSBTAP00000074010	0.716
EDN1	VCAM1	9913.ENSBTAP00000010649	9913.ENSBTAP00000042029	0.726
EDN1	PTGS2	9913.ENSBTAP00000010649	9913.ENSBTAP00000018774	0.729
EDN1	ICAM1	9913.ENSBTAP00000010649	9913.ENSBTAP00000013608	0.74
EFNB2	NRP1	9913.ENSBTAP00000035226	9913.ENSBTAP00000026471	0.784
EFNB2	EPHA6	9913.ENSBTAP00000035226	9913.ENSBTAP00000073519	0.611
EFNB2	PECAM1	9913.ENSBTAP00000035226	9913.ENSBTAP00000068562	0.621
EFNB2	THBS1	9913.ENSBTAP00000035226	9913.ENSBTAP00000074010	0.652
EFNB2	NRCAM	9913.ENSBTAP00000035226	9913.ENSBTAP00000068074	0.721
EGR1	FOS	9913.ENSBTAP00000013284	9913.ENSBTAP00000005660	0.977
EGR1	NAB2	9913.ENSBTAP00000013284	9913.ENSBTAP00000008295	0.875
EGR1	FOSB	9913.ENSBTAP00000013284	9913.ENSBTAP00000010762	0.936
EGR1	THBS1	9913.ENSBTAP00000013284	9913.ENSBTAP00000074010	0.614
EGR1	PTGS2	9913.ENSBTAP00000013284	9913.ENSBTAP00000018774	0.621
EGR1	NR4A1	9913.ENSBTAP00000013284	9913.ENSBTAP00000057165	0.844
EGR1	EGR2	9913.ENSBTAP00000013284	9913.ENSBTAP00000055288	0.862
EGR2	FOS	9913.ENSBTAP00000055288	9913.ENSBTAP00000005660	0.868
EGR2	NAB2	9913.ENSBTAP00000055288	9913.ENSBTAP00000008295	0.963
EGR2	FOSB	9913.ENSBTAP00000055288	9913.ENSBTAP00000010762	0.842
EGR2	NR4A1	9913.ENSBTAP00000055288	9913.ENSBTAP00000057165	0.749
ENPP6	PLA2G4A	9913.ENSBTAP00000015375	9913.ENSBTAP00000056878	0.7
ERO1A	ERO1B	9913.ENSBTAP00000073559	9913.ENSBTAP00000001099	0.927
ERO1A	XBP1	9913.ENSBTAP00000073559	9913.ENSBTAP00000007835	0.685
ERO1A	P4HA1	9913.ENSBTAP00000073559	9913.ENSBTAP00000044089	0.683
ERO1B	XBP1	9913.ENSBTAP00000001099	9913.ENSBTAP00000007835	0.645
ETV4	SPRY4	9913.ENSBTAP00000010973	9913.ENSBTAP00000010852	0.633
FAM118A	MDM1	9913.ENSBTAP00000063510	9913.ENSBTAP00000026305	0.622
FBN1	FMOD	9913.ENSBTAP00000064428	9913.ENSBTAP00000019854	0.619
FBN1	LTBP1	9913.ENSBTAP00000064428	9913.ENSBTAP00000026435	0.797
FBN1	POSTN	9913.ENSBTAP00000064428	9913.ENSBTAP00000055657	0.694
FBN1	THBS2	9913.ENSBTAP00000064428	9913.ENSBTAP00000071758	0.612
FBP1	GOT1	9913.ENSBTAP00000012835	9913.ENSBTAP00000015873	0.618
FBP1	PC	9913.ENSBTAP00000012835	9913.ENSBTAP00000069242	0.752
FGF23	KDR	9913.ENSBTAP00000008940	9913.ENSBTAP00000001038	0.761
FGF23	KIT	9913.ENSBTAP00000008940	9913.ENSBTAP00000003498	0.723
FGF23	MET	9913.ENSBTAP00000008940	9913.ENSBTAP00000008102	0.675
FGF23	IGF1R	9913.ENSBTAP00000008940	9913.ENSBTAP00000028690	0.678
FGF23	FLT1	9913.ENSBTAP00000008940	9913.ENSBTAP00000053725	0.747
FGF23	FGFR2	9913.ENSBTAP00000008940	9913.ENSBTAP00000059738	0.983
FGFR2	JAK1	9913.ENSBTAP00000059738	9913.ENSBTAP00000004101	0.912
FGFR2	NEDD4	9913.ENSBTAP00000059738	9913.ENSBTAP00000018331	0.72
FGFR2	PLCB1	9913.ENSBTAP00000059738	9913.ENSBTAP00000046644	0.65
FGFR2	PLCG2	9913.ENSBTAP00000059738	9913.ENSBTAP00000072956	0.953
FITM2	PLIN2	9913.ENSBTAP00000026679	9913.ENSBTAP00000007519	0.654
FLT1	KDR	9913.ENSBTAP00000053725	9913.ENSBTAP00000001038	0.626
FLT1	NRP2	9913.ENSBTAP00000053725	9913.ENSBTAP00000015885	0.858
FLT1	NRP1	9913.ENSBTAP00000053725	9913.ENSBTAP00000026471	0.809
FLT1	PLCB1	9913.ENSBTAP00000053725	9913.ENSBTAP00000046644	0.66
FLT1	PECAM1	9913.ENSBTAP00000053725	9913.ENSBTAP00000068562	0.711
FMOD	POSTN	9913.ENSBTAP00000019854	9913.ENSBTAP00000055657	0.716
FOS	GADD45A	9913.ENSBTAP00000005660	9913.ENSBTAP00000033363	0.621
FOS	PTGS2	9913.ENSBTAP00000005660	9913.ENSBTAP00000018774	0.664
FOS	THBS1	9913.ENSBTAP00000005660	9913.ENSBTAP00000074010	0.683
FOS	NR4A1	9913.ENSBTAP00000005660	9913.ENSBTAP00000057165	0.854
FOS	FOSB	9913.ENSBTAP00000005660	9913.ENSBTAP00000010762	0.994
FOSB	NR4A1	9913.ENSBTAP00000010762	9913.ENSBTAP00000057165	0.837
FOXA2	SOX17	9913.ENSBTAP00000016463	9913.ENSBTAP00000007553	0.904
FOXA2	SOX7	9913.ENSBTAP00000016463	9913.ENSBTAP00000060976	0.717
FOXO3	PRKAA2	9913.ENSBTAP00000014920	9913.ENSBTAP00000024965	0.934
FOXO3	SMAD3	9913.ENSBTAP00000014920	9913.ENSBTAP00000016728	0.945
FZD4	ROR1	9913.ENSBTAP00000053606	9913.ENSBTAP00000016333	0.924
FZD4	GNB3	9913.ENSBTAP00000053606	9913.ENSBTAP00000071051	0.658
FZD6	ROR1	9913.ENSBTAP00000061759	9913.ENSBTAP00000016333	0.915
GAS1	HHIP	9913.ENSBTAP00000054293	9913.ENSBTAP00000021390	0.634
GFOD1	SLC2A13	9913.ENSBTAP00000058950	9913.ENSBTAP00000053626	0.658
GNB3	PRKAA2	9913.ENSBTAP00000071051	9913.ENSBTAP00000024965	0.666
GNB3	PLCB1	9913.ENSBTAP00000071051	9913.ENSBTAP00000046644	0.94
GNB3	PLCG2	9913.ENSBTAP00000071051	9913.ENSBTAP00000072956	0.664
GOT1	PC	9913.ENSBTAP00000015873	9913.ENSBTAP00000069242	0.923
GPC6	SDC3	9913.ENSBTAP00000049917	9913.ENSBTAP00000065590	0.631
GRB7	KIT	9913.ENSBTAP00000023091	9913.ENSBTAP00000003498	0.651
GRIN2C	P2RX4	9913.ENSBTAP00000015137	9913.ENSBTAP00000014321	0.901
GUCY2D	PDE3A	9913.ENSBTAP00000011564	9913.ENSBTAP00000063537	0.72
H1-2	HIST1H2AC-2	9913.ENSBTAP00000015499	9913.ENSBTAP00000048056	0.753
HBEGF	PTGS2	9913.ENSBTAP00000029015	9913.ENSBTAP00000018774	0.799
HBEGF	MMP14	9913.ENSBTAP00000029015	9913.ENSBTAP00000019744	0.925
HBEGF	IGF1R	9913.ENSBTAP00000029015	9913.ENSBTAP00000028690	0.658
HEPH	SLC40A1	9913.ENSBTAP00000054213	9913.ENSBTAP00000045304	0.968
ICAM1	THBS1	9913.ENSBTAP00000013608	9913.ENSBTAP00000074010	0.693
ICAM1	PTGS2	9913.ENSBTAP00000013608	9913.ENSBTAP00000018774	0.775
ICAM1	PECAM1	9913.ENSBTAP00000013608	9913.ENSBTAP00000068562	0.888
ICAM1	PLCG2	9913.ENSBTAP00000013608	9913.ENSBTAP00000072956	0.919
ICAM1	LOC534578	9913.ENSBTAP00000013608	9913.ENSBTAP00000042031	0.945
ICAM1	VCAM1	9913.ENSBTAP00000013608	9913.ENSBTAP00000042029	0.948
ID1	TCF4	9913.ENSBTAP00000021521	9913.ENSBTAP00000060741	0.635
ID1	THBS1	9913.ENSBTAP00000021521	9913.ENSBTAP00000074010	0.929
IGF1R	JAK1	9913.ENSBTAP00000028690	9913.ENSBTAP00000004101	0.949
IGF1R	NEDD4	9913.ENSBTAP00000028690	9913.ENSBTAP00000018331	0.841
IGF1R	PLCB1	9913.ENSBTAP00000028690	9913.ENSBTAP00000046644	0.664
IGF1R	IGFBP1	9913.ENSBTAP00000028690	9913.ENSBTAP00000055280	0.803
IGF1R	IGFBP3	9913.ENSBTAP00000028690	9913.ENSBTAP00000047769	0.879
IGF1R	PLCG2	9913.ENSBTAP00000028690	9913.ENSBTAP00000072956	0.914
IGFBP1	IGFBP3	9913.ENSBTAP00000055280	9913.ENSBTAP00000047769	0.778
IGFBP3	THBS1	9913.ENSBTAP00000047769	9913.ENSBTAP00000074010	0.619
IL10RA	JAK1	9913.ENSBTAP00000006870	9913.ENSBTAP00000004101	0.991
INHBA	SMAD3	9913.ENSBTAP00000056958	9913.ENSBTAP00000016728	0.77
IRF6	SASH1	9913.ENSBTAP00000003694	9913.ENSBTAP00000002389	0.62
ITGA10	TNXB	9913.ENSBTAP00000011023	9913.ENSBTAP00000001893	0.653
ITGA10	RELN	9913.ENSBTAP00000011023	9913.ENSBTAP00000004768	0.808
ITGA10	THBS1	9913.ENSBTAP00000011023	9913.ENSBTAP00000074010	0.689
ITGA10	LAMA4	9913.ENSBTAP00000011023	9913.ENSBTAP00000067771	0.734
ITGA10	ITGA6	9913.ENSBTAP00000011023	9913.ENSBTAP00000066450	0.773
ITGA10	LAMC1	9913.ENSBTAP00000011023	9913.ENSBTAP00000015881	0.775
ITGA10	LAMB3	9913.ENSBTAP00000011023	9913.ENSBTAP00000073700	0.787
ITGA10	THBS2	9913.ENSBTAP00000011023	9913.ENSBTAP00000071758	0.79
ITGA6	TNXB	9913.ENSBTAP00000066450	9913.ENSBTAP00000001893	0.678
ITGA6	RELN	9913.ENSBTAP00000066450	9913.ENSBTAP00000004768	0.673
ITGA6	LAMC1	9913.ENSBTAP00000066450	9913.ENSBTAP00000015881	0.986
ITGA6	THBS2	9913.ENSBTAP00000066450	9913.ENSBTAP00000071758	0.746
ITGA6	THBS1	9913.ENSBTAP00000066450	9913.ENSBTAP00000074010	0.793
ITGA6	LAMA4	9913.ENSBTAP00000066450	9913.ENSBTAP00000067771	0.96
ITGA6	LAMB3	9913.ENSBTAP00000066450	9913.ENSBTAP00000073700	0.967
ITPKB	TMEM37	9913.ENSBTAP00000058361	9913.ENSBTAP00000038164	0.679
ITPKB	PLCB1	9913.ENSBTAP00000058361	9913.ENSBTAP00000046644	0.701
ITPKB	PLCG2	9913.ENSBTAP00000058361	9913.ENSBTAP00000072956	0.741
ITPR1	PLCB1	9913.ENSBTAP00000047903	9913.ENSBTAP00000046644	0.942
ITPR1	PLCG2	9913.ENSBTAP00000047903	9913.ENSBTAP00000072956	0.937
JAK1	KDR	9913.ENSBTAP00000004101	9913.ENSBTAP00000001038	0.946
JAK1	MET	9913.ENSBTAP00000004101	9913.ENSBTAP00000008102	0.914
KDR	SOX17	9913.ENSBTAP00000001038	9913.ENSBTAP00000007553	0.608
KDR	PLCB1	9913.ENSBTAP00000001038	9913.ENSBTAP00000046644	0.667
KDR	PLCG2	9913.ENSBTAP00000001038	9913.ENSBTAP00000072956	0.932
KDR	NRP1	9913.ENSBTAP00000001038	9913.ENSBTAP00000026471	0.948
KDR	PECAM1	9913.ENSBTAP00000001038	9913.ENSBTAP00000068562	0.975
KIT	PLCB1	9913.ENSBTAP00000003498	9913.ENSBTAP00000046644	0.662
KIT	PECAM1	9913.ENSBTAP00000003498	9913.ENSBTAP00000068562	0.785
LAMA4	TNXB	9913.ENSBTAP00000067771	9913.ENSBTAP00000001893	0.613
LAMA4	LAMC1	9913.ENSBTAP00000067771	9913.ENSBTAP00000015881	0.861
LAMA4	LAMB3	9913.ENSBTAP00000067771	9913.ENSBTAP00000073700	0.734
LAMB3	LAMC1	9913.ENSBTAP00000073700	9913.ENSBTAP00000015881	0.681
LAMC1	TIMP3	9913.ENSBTAP00000015881	9913.ENSBTAP00000027504	0.604
LOC534578	PTGS2	9913.ENSBTAP00000042031	9913.ENSBTAP00000018774	0.696
LOC534578	VCAM1	9913.ENSBTAP00000042031	9913.ENSBTAP00000042029	0.935
LOC534578	THBS1	9913.ENSBTAP00000042031	9913.ENSBTAP00000074010	0.683
LOC534578	PECAM1	9913.ENSBTAP00000042031	9913.ENSBTAP00000068562	0.874
LOXL2	P4HA1	9913.ENSBTAP00000008159	9913.ENSBTAP00000044089	0.61
LRFN4	PTPRD	9913.ENSBTAP00000049410	9913.ENSBTAP00000068307	0.62
LRRC58	XPR1	9913.ENSBTAP00000044349	9913.ENSBTAP00000012084	0.624
LTBP1	TIMP3	9913.ENSBTAP00000026435	9913.ENSBTAP00000027504	0.601
LTBP1	THBS1	9913.ENSBTAP00000026435	9913.ENSBTAP00000074010	0.96
MANF	XBP1	9913.ENSBTAP00000042500	9913.ENSBTAP00000007835	0.897
MCHR1	TULP3	9913.ENSBTAP00000037483	9913.ENSBTAP00000021105	0.779
MEF2C	SOX17	9913.ENSBTAP00000034894	9913.ENSBTAP00000007553	0.656
MEF2C	SMAD3	9913.ENSBTAP00000034894	9913.ENSBTAP00000016728	0.715
MEF2C	TCF4	9913.ENSBTAP00000034894	9913.ENSBTAP00000060741	0.64
MET	PLCB1	9913.ENSBTAP00000008102	9913.ENSBTAP00000046644	0.652
MET	PLCG2	9913.ENSBTAP00000008102	9913.ENSBTAP00000072956	0.919
MMP14	TIMP3	9913.ENSBTAP00000019744	9913.ENSBTAP00000027504	0.787
MRC1	NOS2	9913.ENSBTAP00000051181	9913.ENSBTAP00000009062	0.62
MSMB	SLC45A3	9913.ENSBTAP00000058883	9913.ENSBTAP00000010116	0.606
MT1A	MT2A	9913.ENSBTAP00000069516	9913.ENSBTAP00000034269	0.974
MYO7A	MYRIP	9913.ENSBTAP00000057340	9913.ENSBTAP00000059992	0.787
NDFIP2	NEDD4	9913.ENSBTAP00000018911	9913.ENSBTAP00000018331	0.972
NDST1	SDC3	9913.ENSBTAP00000016824	9913.ENSBTAP00000065590	0.742
NEDD4	SMAD3	9913.ENSBTAP00000018331	9913.ENSBTAP00000016728	0.614
NOS2	PTGS2	9913.ENSBTAP00000009062	9913.ENSBTAP00000018774	0.832
NRCAM	NRP2	9913.ENSBTAP00000068074	9913.ENSBTAP00000015885	0.673
NRCAM	SEMA3F	9913.ENSBTAP00000068074	9913.ENSBTAP00000024362	0.62
NRCAM	NRP1	9913.ENSBTAP00000068074	9913.ENSBTAP00000026471	0.651
NRP1	SEMA6B	9913.ENSBTAP00000026471	9913.ENSBTAP00000003619	0.623
NRP1	SEMA3E	9913.ENSBTAP00000026471	9913.ENSBTAP00000019866	0.982
NRP1	SEMA3F	9913.ENSBTAP00000026471	9913.ENSBTAP00000024362	0.985
NRP1	PECAM1	9913.ENSBTAP00000026471	9913.ENSBTAP00000068562	0.679
NRP2	SEMA3E	9913.ENSBTAP00000015885	9913.ENSBTAP00000019866	0.734
NRP2	SEMA3F	9913.ENSBTAP00000015885	9913.ENSBTAP00000024362	0.989
OIT3	STAB2	9913.ENSBTAP00000012305	9913.ENSBTAP00000007896	0.635
P4HA1	P4HA2	9913.ENSBTAP00000044089	9913.ENSBTAP00000056064	0.957
PC	UNG	9913.ENSBTAP00000069242	9913.ENSBTAP00000029559	0.672
PECAM1	VCAM1	9913.ENSBTAP00000068562	9913.ENSBTAP00000042029	0.872
PECAM1	THBS1	9913.ENSBTAP00000068562	9913.ENSBTAP00000074010	0.691
PKDCC	WSCD1	9913.ENSBTAP00000025826	9913.ENSBTAP00000061281	0.631
PLA2G4A	PTGS2	9913.ENSBTAP00000056878	9913.ENSBTAP00000018774	0.948
PLA2G4A	PLCG2	9913.ENSBTAP00000056878	9913.ENSBTAP00000072956	0.944
PLCB1	PLCG2	9913.ENSBTAP00000046644	9913.ENSBTAP00000072956	0.687
PLCG2	PLEK	9913.ENSBTAP00000072956	9913.ENSBTAP00000012724	0.653
PLCG2	RASGRP3	9913.ENSBTAP00000072956	9913.ENSBTAP00000063477	0.932
POSTN	TIMP3	9913.ENSBTAP00000055657	9913.ENSBTAP00000027504	0.645
POSTN	THBS1	9913.ENSBTAP00000055657	9913.ENSBTAP00000074010	0.656
POSTN	THBS2	9913.ENSBTAP00000055657	9913.ENSBTAP00000071758	0.805
PRKAA2	SESN2	9913.ENSBTAP00000024965	9913.ENSBTAP00000040490	0.931
PRKAA2	UNG	9913.ENSBTAP00000024965	9913.ENSBTAP00000029559	0.945
PTGIS	PTGS2	9913.ENSBTAP00000057920	9913.ENSBTAP00000018774	0.976
PTGS2	VCAM1	9913.ENSBTAP00000018774	9913.ENSBTAP00000042029	0.705
PTPN14	WWTR1	9913.ENSBTAP00000028717	9913.ENSBTAP00000068610	0.617
RALB	RAP1GAP	9913.ENSBTAP00000050999	9913.ENSBTAP00000073600	0.607
RASGEF1B	WSCD1	9913.ENSBTAP00000042728	9913.ENSBTAP00000061281	0.638
RIN2	ZNF821	9913.ENSBTAP00000068841	9913.ENSBTAP00000032245	0.789
SLC16A9	SLC22A5	9913.ENSBTAP00000026369	9913.ENSBTAP00000035601	0.668
SLC40A1	TFRC	9913.ENSBTAP00000045304	9913.ENSBTAP00000043726	0.732
SMAD3	SMAD9	9913.ENSBTAP00000016728	9913.ENSBTAP00000009982	0.789
SMAD3	WWTR1	9913.ENSBTAP00000016728	9913.ENSBTAP00000068610	0.884
SMAD3	TGIF2	9913.ENSBTAP00000016728	9913.ENSBTAP00000073586	0.925
SNX2	TFRC	9913.ENSBTAP00000035453	9913.ENSBTAP00000043726	0.634
SNX2	SORT1	9913.ENSBTAP00000035453	9913.ENSBTAP00000069332	0.642
SORT1	TFRC	9913.ENSBTAP00000069332	9913.ENSBTAP00000043726	0.631
TFPI	THBS1	9913.ENSBTAP00000073176	9913.ENSBTAP00000074010	0.604
THBS1	TIMP3	9913.ENSBTAP00000074010	9913.ENSBTAP00000027504	0.633
THBS1	VCAM1	9913.ENSBTAP00000074010	9913.ENSBTAP00000042029	0.693
TUBA1A	TUBB6	9913.ENSBTAP00000001948	9913.ENSBTAP00000041770	0.845
